# Supplementary material for: catena-Poly[[tetra­kis(hexa­methyl­phos­pho­ramide-κO)bis­(nitrato-κ2 O,O′)neodymium(III)] [silver(I)-di-μ2-sulfido-tungsten(VI)-di-μ2-sulfido]]
Source: Acta Crystallogr Sect E Struct Rep Online. 2008 Feb 15;64(Pt 3):m478. doi: 10.1107/S1600536808001256 (PMC2960880; doi:10.1107/S1600536808001256)
Supplement: Supplementary file 1 [file e-64-0m478-sup1.cif]

##############################################################################
###                                                                        ###
###        Electronic paper (Acta Crystallographica Section E)             ###
###                                                                        ###
##############################################################################
#                                                                            #
# This CIF contains the data in a paper accepted for publication in Acta     #
# Crystallographica Section E. It conforms to the requirements of Notes      #
# for Authors for Section E, and has been peer reviewed under the auspices   #
# of the IUCr Commission on Journals.                                        #
#                                                                            #
# Full details of the Crystallographic Information File format               #
# are given in the paper "The Crystallographic Information File (CIF):       #
# a New Standard Archive File for Crystallography" by S. R. Hall, F. H.      #
# Allen and I. D. Brown [Acta Cryst. (1991), A47, 655-685].                  #
#                                                                            #
# The current version of the core CIF dictionary is obtainable from          #
# ftp://ftp.iucr.org/pub/cif_core.dic. The current version number is 2.1.    #
#                                                                            #
# Software is freely available for graphical display of the structure(s) in  #
# this CIF.  For information consult the CIF home page http://www.iucr.org/  #
# cif/home.html                                                              #
#                                                                            #
##############################################################################
                                             
data_I
_audit_creation_method     SHELXL-97
_chemical_name_systematic
;
<i>catena</i>-Poly[[tetrakis(hexamethylphosphoramide-\k<i>O</i>)bis(nitrato-
\k^2^<i>O</i>,<i>O</i>')neodymium(III)]
[silver(I)-di-\m~2~-sulfido-tungsten(VI)-di-\m~2~-sulfido]]
;
_chemical_name_common     ?
_chemical_formula_moiety     'C24 H72 N14 Nd O10 P4 +, Ag S4 W -'
_chemical_formula_sum     'C24 H72 Ag N14 Nd O10 P4 S4 W'
_chemical_formula_iupac     '[Nd (N O3)2 (C6 H18 N3 O P)4] [Ag W S4]'
_chemical_formula_weight     1405.07
_chemical_melting_point     ?
_symmetry_cell_setting     monoclinic
_symmetry_space_group_name_H-M     'P 21/c'
_symmetry_space_group_name_Hall     '-P 2ybc'
loop_
    _symmetry_equiv_pos_as_xyz
    'x, y, z'
    '-x, y+1/2, -z+1/2'
    '-x, -y, -z'
    'x, -y-1/2, z-1/2'
_cell_length_a     15.8250(19)
_cell_length_b     29.873(4)
_cell_length_c     11.4345(13)
_cell_angle_alpha     90.00
_cell_angle_beta     90.689(3)
_cell_angle_gamma     90.00
_cell_volume     5405.2(12)
_cell_formula_units_Z     4
_cell_measurement_reflns_used     19261
_cell_measurement_theta_min     3.0132
_cell_measurement_theta_max     25.3491
_cell_measurement_temperature     153(2)
_exptl_crystal_description     'block'
_exptl_crystal_colour     'orange--red'
_exptl_crystal_size_max     0.2
_exptl_crystal_size_mid     0.15
_exptl_crystal_size_min     0.1
_exptl_crystal_density_diffrn     1.727
_exptl_crystal_density_meas     ?
_exptl_crystal_density_method     'not measured'
_exptl_crystal_F_000     2796.0
_exptl_absorpt_coefficient_mu     3.756
_exptl_absorpt_correction_type     multi-scan
_exptl_absorpt_process_details     '(SADABS; Sheldrick, 1996)'
_exptl_absorpt_correction_T_min     0.1318
_exptl_absorpt_correction_T_max     0.3287
_exptl_special_details
;
Analysis:
calculated for C~24~H~72~AgN~14~NdO~10~P~4~S~4~W:
C 20.52, H 5.16, N 13.96%;
found: C 20.50, H 5.14, N 14.01%.
IR: \n, cm^-1^, 478.5 m, 446.8 s (W-\m~2~-S).
;
_diffrn_ambient_temperature     153(2)
_diffrn_radiation_type     MoK\a
_diffrn_radiation_wavelength     0.71070
_diffrn_radiation_source     'fine-focus sealed tube'
_diffrn_radiation_monochromator     graphite
_diffrn_measurement_device_type     'Rigaku Mercury'
_diffrn_measurement_method     \w
_diffrn_detector_area_resol_mean     14.6306
_diffrn_reflns_number     46733
_diffrn_reflns_av_R_equivalents     0.0454
_diffrn_reflns_av_sigmaI/netI     0.0391
_diffrn_reflns_theta_min     3.01
_diffrn_reflns_theta_max     25.35
_diffrn_reflns_theta_full     25.35
_diffrn_measured_fraction_theta_max     0.998
_diffrn_measured_fraction_theta_full     0.998
_diffrn_reflns_limit_h_min     -17
_diffrn_reflns_limit_h_max     19
_diffrn_reflns_limit_k_min     -35
_diffrn_reflns_limit_k_max     35
_diffrn_reflns_limit_l_min     -13
_diffrn_reflns_limit_l_max     13
_diffrn_standards_number     ?
_diffrn_standards_interval_count     ?
_diffrn_standards_interval_time     ?
_diffrn_standards_decay_%     0
_refine_special_details
;
 Refinement of F^2^ against ALL reflections.  The weighted R-factor wR and
 goodness of fit S are based on F^2^, conventional R-factors R are based
 on F, with F set to zero for negative F^2^. The threshold expression of
 F^2^ > 2sigma(F^2^) is used only for calculating R-factors(gt) etc. and is
 not relevant to the choice of reflections for refinement.  R-factors based
 on F^2^ are statistically about twice as large as those based on F, and R-
 factors based on ALL data will be even larger.
;
_reflns_number_total     9877
_reflns_number_gt     9086
_reflns_threshold_expression     >2sigma(I)
_refine_ls_structure_factor_coef     Fsqd
_refine_ls_matrix_type     full
_refine_ls_R_factor_all     0.0560
_refine_ls_R_factor_gt     0.0498
_refine_ls_wR_factor_gt     0.1054
_refine_ls_wR_factor_ref     0.1081
_refine_ls_goodness_of_fit_ref     1.135
_refine_ls_restrained_S_all     1.138
_refine_ls_number_reflns     9877
_refine_ls_number_parameters     506
_refine_ls_number_restraints     28
_refine_ls_hydrogen_treatment     constr
_refine_ls_weighting_scheme     calc
_refine_ls_weighting_details
        'calc w=1/[\s^2^(Fo^2^)+(0.0328P)^2^+29.5132P] where P=(Fo^2^+2Fc^2^)/3'
_atom_sites_solution_hydrogens     geom
_atom_sites_solution_primary     direct
_atom_sites_solution_secondary     difmap
_refine_ls_shift/su_max     0.002
_refine_ls_shift/su_mean     0.000
_refine_diff_density_max     1.415
_refine_diff_density_min     -1.365
_refine_ls_extinction_method     SHELXL97
_refine_ls_extinction_coef     0.00025(5)
_refine_ls_extinction_expression
                                  'Fc^*^=kFc[1+0.001xFc^2^\l^3^/sin(2\q)]^-1/4^'
loop_
    _atom_type_symbol
    _atom_type_description
    _atom_type_scat_dispersion_real
    _atom_type_scat_dispersion_imag
    _atom_type_scat_source
    'C' 'C' 0.0033 0.0016
                         'International Tables Vol C Tables 4.2.6.8 and 6.1.1.4'
    'Ag' 'Ag' -0.8971 1.1015
                         'International Tables Vol C Tables 4.2.6.8 and 6.1.1.4'
    'N' 'N' 0.0061 0.0033
                         'International Tables Vol C Tables 4.2.6.8 and 6.1.1.4'
    'Nd' 'Nd' -0.1943 3.0179
                         'International Tables Vol C Tables 4.2.6.8 and 6.1.1.4'
    'O' 'O' 0.0106 0.0060
                         'International Tables Vol C Tables 4.2.6.8 and 6.1.1.4'
    'P' 'P' 0.1023 0.0942
                         'International Tables Vol C Tables 4.2.6.8 and 6.1.1.4'
    'S' 'S' 0.1246 0.1234
                         'International Tables Vol C Tables 4.2.6.8 and 6.1.1.4'
    'W' 'W' -0.8490 6.8722
                         'International Tables Vol C Tables 4.2.6.8 and 6.1.1.4'
    'H' 'H' 0.0000 0.0000
                         'International Tables Vol C Tables 4.2.6.8 and 6.1.1.4'
_computing_data_collection     'CrystalClear (Rigaku Corporation, 2000)'
_computing_cell_refinement     'CrystalClear (Rigaku Corporation, 2000)'
_computing_data_reduction     'CrystalStructure (Rigaku/MSC, 2002)'
_computing_structure_solution     'SHELXS97 (Sheldrick, 2008)'
_computing_structure_refinement     'SHELXL97 (Sheldrick, 2008)'
_computing_molecular_graphics     'SHELXL97 (Sheldrick, 2008)'
_computing_publication_material     'SHELXL97 (Sheldrick, 2008)'
loop_
    _atom_site_type_symbol
    _atom_site_label
    _atom_site_fract_x
    _atom_site_fract_y
    _atom_site_fract_z
    _atom_site_U_iso_or_equiv
    _atom_site_adp_type
    _atom_site_calc_flag
    _atom_site_refinement_flags
    _atom_site_occupancy
    _atom_site_disorder_assembly
    _atom_site_disorder_group
    W W1 0.713803(18) 0.271347(9) -0.02311(2) 0.03257(10) Uani d . 1 . .
    Ag Ag1 0.71456(5) 0.23648(2) 0.21805(5) 0.05526(19) Uani d . 1 . .
    S S1 0.71465(15) 0.19967(7) 0.02245(17) 0.0526(5) Uani d . 1 . .
    S S4 0.59999(13) 0.28497(8) -0.12827(18) 0.0544(5) Uani d . 1 . .
    S S3 0.82772(13) 0.28620(9) -0.12453(18) 0.0562(6) Uani d . 1 . .
    S S2 0.71231(14) 0.31554(6) 0.13071(16) 0.0470(5) Uani d . 1 . .
    Nd Nd1 0.23703(2) 0.083214(11) 0.83521(3) 0.03310(11) Uani d . 1 . .
    P P1 0.19278(16) -0.02955(7) 0.69224(19) 0.0531(6) Uani d . 1 . .
    P P2 0.46340(12) 0.09454(7) 0.7383(2) 0.0509(5) Uani d . 1 . .
    P P3 0.01781(11) 0.13540(7) 0.82852(17) 0.0392(4) Uani d . 1 . .
    P P4 0.29591(17) 0.14957(8) 1.1063(2) 0.0604(6) Uani d . 1 . .
    O O1 0.2074(3) 0.01663(16) 0.7322(5) 0.0508(13) Uani d . 1 . .
    O O4 0.2729(3) 0.12885(17) 0.9929(5) 0.0504(13) Uani d . 1 . .
    O O2 0.3799(3) 0.08064(17) 0.7868(5) 0.0521(14) Uani d . 1 . .
    O O3 0.0979(3) 0.10903(16) 0.8307(5) 0.0430(12) Uani d . 1 . .
    O O5 0.1659(3) 0.04041(18) 1.0014(5) 0.0517(14) Uani d . 1 . .
    O O6 0.2985(3) 0.02619(19) 0.9801(6) 0.0581(15) Uani d . 1 . .
    O O7 0.2315(5) 0.0018(2) 1.1332(7) 0.087(2) Uani d . 1 . .
    O O8 0.2510(4) 0.15975(17) 0.7396(5) 0.0538(14) Uani d . 1 . .
    O O9 0.2232(4) 0.10556(19) 0.6219(5) 0.0566(14) Uani d . 1 . .
    O O10 0.2227(6) 0.1734(3) 0.5559(7) 0.108(3) Uani d . 1 . .
    N N1 0.2137(6) -0.0343(3) 0.5527(6) 0.074(2) Uani d D 1 . .
    N N2 0.2566(7) -0.0668(3) 0.7514(9) 0.090(3) Uani d D 1 . .
    N N3 0.1001(6) -0.0461(3) 0.7286(9) 0.101(4) Uani d D 1 . .
    N N4 0.5361(4) 0.0702(3) 0.8074(9) 0.102(4) Uani d D 1 . .
    N N5 0.4625(5) 0.0856(4) 0.5961(8) 0.090(3) Uani d . 1 . .
    N N6 0.4873(5) 0.1474(3) 0.7370(8) 0.083(3) Uani d D 1 . .
    N N7 -0.0604(4) 0.1016(2) 0.8554(6) 0.0487(16) Uani d . 1 . .
    N N8 0.0200(4) 0.1751(2) 0.9266(7) 0.0588(18) Uani d . 1 . .
    N N9 0.0021(4) 0.1589(3) 0.7038(6) 0.0602(19) Uani d D 1 . .
    N N13 0.2327(5) 0.0221(2) 1.0398(7) 0.0567(19) Uani d . 1 . .
    N N14 0.2324(5) 0.1468(3) 0.6370(7) 0.0596(19) Uani d . 1 . .
    C C2 0.2211(10) -0.0793(4) 0.4976(12) 0.126(6) Uani d . 1 . .
    H H2A 0.1672 -0.0873 0.4602 0.189 Uiso calc R 1 . .
    H H2B 0.2355 -0.1015 0.5577 0.189 Uiso calc R 1 . .
    H H2C 0.2655 -0.0786 0.4387 0.189 Uiso calc R 1 . .
    C C4 0.2563(13) -0.0823(6) 0.8638(15) 0.160(7) Uani d . 1 . .
    H H4A 0.3027 -0.1037 0.8750 0.240 Uiso calc R 1 . .
    H H4B 0.2024 -0.0972 0.8790 0.240 Uiso calc R 1 . .
    H H4C 0.2637 -0.0572 0.9181 0.240 Uiso calc R 1 . .
    C C6 0.0334(7) -0.0152(4) 0.7584(12) 0.099(4) Uani d . 1 . .
    H H6A 0.0540 0.0156 0.7507 0.149 Uiso calc R 1 . .
    H H6B 0.0161 -0.0205 0.8393 0.149 Uiso calc R 1 . .
    H H6C -0.0150 -0.0198 0.7056 0.149 Uiso calc R 1 . .
    C C7 0.5338(10) 0.0962(7) 0.5243(13) 0.171(9) Uani d . 1 . .
    H H7A 0.5730 0.0708 0.5238 0.256 Uiso calc R 1 . .
    H H7B 0.5628 0.1226 0.5560 0.256 Uiso calc R 1 . .
    H H7C 0.5143 0.1024 0.4443 0.256 Uiso calc R 1 . .
    C C8 0.4124(8) 0.0485(5) 0.5485(12) 0.114(5) Uani d . 1 . .
    H H8A 0.4186 0.0474 0.4634 0.171 Uiso calc R 1 . .
    H H8B 0.3528 0.0530 0.5676 0.171 Uiso calc R 1 . .
    H H8C 0.4323 0.0203 0.5828 0.171 Uiso calc R 1 . .
    C C13 -0.0526(6) 0.0683(3) 0.9472(9) 0.072(3) Uani d . 1 . .
    H H13A -0.1048 0.0507 0.9508 0.109 Uiso calc R 1 . .
    H H13B -0.0426 0.0832 1.0224 0.109 Uiso calc R 1 . .
    H H13C -0.0050 0.0484 0.9303 0.109 Uiso calc R 1 . .
    C C14 -0.1476(5) 0.1113(4) 0.8189(9) 0.070(3) Uani d . 1 . .
    H H14A -0.1846 0.0868 0.8433 0.105 Uiso calc R 1 . .
    H H14B -0.1504 0.1145 0.7337 0.105 Uiso calc R 1 . .
    H H14C -0.1661 0.1393 0.8555 0.105 Uiso calc R 1 . .
    C C15 -0.0477(6) 0.1853(4) 1.0071(9) 0.077(3) Uani d . 1 . .
    H H15A -0.0237 0.1921 1.0844 0.116 Uiso calc R 1 . .
    H H15B -0.0855 0.1594 1.0129 0.116 Uiso calc R 1 . .
    H H15C -0.0797 0.2112 0.9782 0.116 Uiso calc R 1 . .
    C C16 0.0874(7) 0.2085(3) 0.9244(11) 0.084(3) Uani d . 1 . .
    H H16A 0.0649 0.2368 0.8941 0.125 Uiso calc R 1 . .
    H H16B 0.1329 0.1980 0.8738 0.125 Uiso calc R 1 . .
    H H16C 0.1097 0.2130 1.0039 0.125 Uiso calc R 1 . .
    C C18 0.0148(7) 0.1332(5) 0.5970(9) 0.097(4) Uani d . 1 . .
    H H18A 0.0429 0.1049 0.6163 0.146 Uiso calc R 1 . .
    H H18B 0.0502 0.1504 0.5434 0.146 Uiso calc R 1 . .
    H H18C -0.0400 0.1271 0.5595 0.146 Uiso calc R 1 . .
    N N10 0.2744(10) 0.2005(5) 1.1022(12) 0.062(3) Uiso d PD 0.50 . .
    N N10' 0.3460(9) 0.1984(5) 1.0899(12) 0.062(3) Uiso d PD 0.50 . .
    N N11 0.4021(11) 0.1396(6) 1.1244(16) 0.076(3) Uiso d PD 0.50 . .
    N N11' 0.3634(11) 0.1297(6) 1.1919(15) 0.076(3) Uiso d PD 0.50 . .
    N N12 0.2128(11) 0.1727(6) 1.1823(16) 0.083(4) Uiso d PD 0.50 . .
    N N12' 0.2418(11) 0.1248(6) 1.2046(16) 0.083(4) Uiso d PD 0.50 . .
    C C1 0.1813(16) 0.0006(8) 0.477(2) 0.085(5) Uiso d PD 0.50 . .
    H H1A 0.1972 -0.0057 0.3962 0.128 Uiso calc PR 0.50 . .
    H H1B 0.2051 0.0294 0.5014 0.128 Uiso calc PR 0.50 . .
    H H1C 0.1196 0.0017 0.4825 0.128 Uiso calc PR 0.50 . .
    C C1' 0.2149(16) 0.0014(8) 0.471(2) 0.085(5) Uiso d PD 0.50 . .
    H H1'A 0.2288 -0.0102 0.3939 0.128 Uiso calc PR 0.50 . .
    H H1'B 0.2575 0.0234 0.4959 0.128 Uiso calc PR 0.50 . .
    H H1'C 0.1591 0.0157 0.4683 0.128 Uiso calc PR 0.50 . .
    C C3 0.3374(16) -0.0770(15) 0.692(3) 0.152(10) Uiso d PD 0.50 . .
    H H3A 0.3352 -0.0658 0.6120 0.227 Uiso calc PR 0.50 . .
    H H3B 0.3463 -0.1095 0.6915 0.227 Uiso calc PR 0.50 . .
    H H3C 0.3842 -0.0626 0.7350 0.227 Uiso calc PR 0.50 . .
    C C3' 0.3492(13) -0.0640(15) 0.743(4) 0.152(10) Uiso d PD 0.50 . .
    H H3'1 0.3718 -0.0465 0.8087 0.227 Uiso calc PR 0.50 . .
    H H3'2 0.3641 -0.0494 0.6692 0.227 Uiso calc PR 0.50 . .
    H H3'3 0.3732 -0.0942 0.7449 0.227 Uiso calc PR 0.50 . .
    C C5 0.0938(15) -0.0971(6) 0.727(2) 0.085(5) Uiso d PD 0.50 . .
    H H5A 0.0536 -0.1069 0.7868 0.128 Uiso calc PR 0.50 . .
    H H5B 0.1495 -0.1101 0.7446 0.128 Uiso calc PR 0.50 . .
    H H5C 0.0742 -0.1072 0.6501 0.128 Uiso calc PR 0.50 . .
    C C5' 0.0559(14) -0.0855(7) 0.690(2) 0.085(5) Uiso d PD 0.50 . .
    H H5'A 0.0069 -0.0767 0.6420 0.128 Uiso calc PR 0.50 . .
    H H5'B 0.0369 -0.1025 0.7580 0.128 Uiso calc PR 0.50 . .
    H H5'C 0.0939 -0.1041 0.6433 0.128 Uiso calc PR 0.50 . .
    C C9 0.6243(10) 0.0721(8) 0.771(2) 0.081(5) Uiso d PD 0.50 . .
    H H9A 0.6548 0.0459 0.8009 0.121 Uiso calc PR 0.50 . .
    H H9B 0.6507 0.0994 0.8011 0.121 Uiso calc PR 0.50 . .
    H H9C 0.6266 0.0722 0.6849 0.121 Uiso calc PR 0.50 . .
    C C9' 0.6235(11) 0.0906(8) 0.819(2) 0.081(5) Uiso d PD 0.50 . .
    H H9'A 0.6517 0.0786 0.8895 0.121 Uiso calc PR 0.50 . .
    H H9'B 0.6185 0.1232 0.8264 0.121 Uiso calc PR 0.50 . .
    H H9'C 0.6567 0.0832 0.7503 0.121 Uiso calc PR 0.50 . .
    C C10 0.5204(14) 0.0235(5) 0.8409(18) 0.067(4) Uiso d PD 0.50 . .
    H H10D 0.5711 0.0056 0.8270 0.101 Uiso calc PR 0.50 . .
    H H10E 0.4732 0.0116 0.7941 0.101 Uiso calc PR 0.50 . .
    H H10F 0.5062 0.0222 0.9240 0.101 Uiso calc PR 0.50 . .
    C C10' 0.5260(14) 0.0337(6) 0.8911(16) 0.067(4) Uiso d PD 0.50 . .
    H H10G 0.5812 0.0259 0.9252 0.101 Uiso calc PR 0.50 . .
    H H10H 0.5021 0.0075 0.8510 0.101 Uiso calc PR 0.50 . .
    H H10I 0.4879 0.0432 0.9533 0.101 Uiso calc PR 0.50 . .
    C C11 0.4938(17) 0.1755(8) 0.8378(19) 0.097(4) Uiso d PD 0.50 . .
    H H11A 0.5079 0.2060 0.8135 0.145 Uiso calc PR 0.50 . .
    H H11B 0.5382 0.1640 0.8903 0.145 Uiso calc PR 0.50 . .
    H H11C 0.4397 0.1756 0.8787 0.145 Uiso calc PR 0.50 . .
    C C11' 0.5275(16) 0.1607(9) 0.8511(18) 0.097(4) Uiso d PD 0.50 . .
    H H11D 0.5413 0.1927 0.8493 0.145 Uiso calc PR 0.50 . .
    H H11E 0.5794 0.1434 0.8637 0.145 Uiso calc PR 0.50 . .
    H H11F 0.4882 0.1549 0.9149 0.145 Uiso calc PR 0.50 . .
    C C12 0.4574(17) 0.1859(7) 0.677(2) 0.097(4) Uiso d PD 0.50 . .
    H H12A 0.4896 0.2121 0.7036 0.145 Uiso calc PR 0.50 . .
    H H12B 0.3974 0.1903 0.6943 0.145 Uiso calc PR 0.50 . .
    H H12C 0.4645 0.1819 0.5930 0.145 Uiso calc PR 0.50 . .
    C C12' 0.4557(17) 0.1707(8) 0.6275(18) 0.097(4) Uiso d PD 0.50 . .
    H H12D 0.3978 0.1812 0.6394 0.145 Uiso calc PR 0.50 . .
    H H12E 0.4566 0.1497 0.5617 0.145 Uiso calc PR 0.50 . .
    H H12F 0.4924 0.1963 0.6105 0.145 Uiso calc PR 0.50 . .
    C C17 -0.0382(14) 0.2048(6) 0.7073(19) 0.070(4) Uiso d PD 0.50 . .
    H H17A -0.0809 0.2236 0.6684 0.105 Uiso calc PR 0.50 . .
    H H17B 0.0176 0.2188 0.6995 0.105 Uiso calc PR 0.50 . .
    H H17C -0.0517 0.2019 0.7903 0.105 Uiso calc PR 0.50 . .
    C C17' -0.0328(14) 0.2003(6) 0.6628(19) 0.070(4) Uiso d PD 0.50 . .
    H H17D -0.0137 0.2060 0.5829 0.105 Uiso calc PR 0.50 . .
    H H17E -0.0138 0.2247 0.7140 0.105 Uiso calc PR 0.50 . .
    H H17F -0.0946 0.1986 0.6634 0.105 Uiso calc PR 0.50 . .
    C C19 0.2618(17) 0.2274(8) 1.207(2) 0.122(7) Uiso d PD 0.60 . .
    H H19A 0.2956 0.2548 1.2019 0.184 Uiso calc PR 0.60 . .
    H H19B 0.2796 0.2102 1.2760 0.184 Uiso calc PR 0.60 . .
    H H19C 0.2019 0.2352 1.2132 0.184 Uiso calc PR 0.60 . .
    C C19' 0.4180(19) 0.2067(14) 1.171(3) 0.122(7) Uiso d PD 0.40 . .
    H H19D 0.4455 0.2350 1.1511 0.184 Uiso calc PR 0.40 . .
    H H19E 0.4588 0.1822 1.1654 0.184 Uiso calc PR 0.40 . .
    H H19F 0.3972 0.2084 1.2517 0.184 Uiso calc PR 0.40 . .
    C C20 0.2952(13) 0.2279(8) 1.0033(18) 0.065(4) Uiso d PD 0.50 . .
    H H20A 0.2886 0.2595 1.0238 0.098 Uiso calc PR 0.50 . .
    H H20B 0.2574 0.2205 0.9375 0.098 Uiso calc PR 0.50 . .
    H H20C 0.3538 0.2222 0.9810 0.098 Uiso calc PR 0.50 . .
    C C20' 0.3282(13) 0.2282(7) 0.9940(18) 0.065(4) Uiso d PD 0.50 . .
    H H20D 0.3497 0.2581 1.0126 0.098 Uiso calc PR 0.50 . .
    H H20E 0.2670 0.2297 0.9804 0.098 Uiso calc PR 0.50 . .
    H H20F 0.3557 0.2170 0.9234 0.098 Uiso calc PR 0.50 . .
    C C21 0.4426(17) 0.0973(7) 1.097(2) 0.093(5) Uiso d PD 0.50 . .
    H H21A 0.5031 0.0992 1.1159 0.139 Uiso calc PR 0.50 . .
    H H21B 0.4350 0.0907 1.0137 0.139 Uiso calc PR 0.50 . .
    H H21C 0.4170 0.0733 1.1434 0.139 Uiso calc PR 0.50 . .
    C C21' 0.4250(16) 0.0987(8) 1.147(2) 0.093(5) Uiso d PD 0.50 . .
    H H21D 0.4814 0.1122 1.1518 0.139 Uiso calc PR 0.50 . .
    H H21E 0.4113 0.0918 1.0650 0.139 Uiso calc PR 0.50 . .
    H H21F 0.4241 0.0711 1.1930 0.139 Uiso calc PR 0.50 . .
    C C22 0.4572(18) 0.1700(10) 1.187(3) 0.129(7) Uiso d PD 0.50 . .
    H H22A 0.5144 0.1575 1.1902 0.193 Uiso calc PR 0.50 . .
    H H22B 0.4363 0.1745 1.2660 0.193 Uiso calc PR 0.50 . .
    H H22C 0.4584 0.1988 1.1456 0.193 Uiso calc PR 0.50 . .
    C C22' 0.330(2) 0.1107(10) 1.303(2) 0.129(7) Uiso d PD 0.50 . .
    H H22D 0.3799 0.1096 1.3543 0.193 Uiso calc PR 0.50 . .
    H H22E 0.2792 0.1148 1.3495 0.193 Uiso calc PR 0.50 . .
    H H22F 0.3356 0.1358 1.2479 0.193 Uiso calc PR 0.50 . .
    C C24' 0.259(2) 0.1105(12) 1.320(2) 0.139(9) Uiso d PD 0.50 . .
    H H24C 0.2054 0.1037 1.3590 0.208 Uiso calc PR 0.50 . .
    H H24E 0.2885 0.1343 1.3629 0.208 Uiso calc PR 0.50 . .
    H H24F 0.2941 0.0836 1.3184 0.208 Uiso calc PR 0.50 . .
    C C24 0.214(2) 0.2198(9) 1.222(3) 0.139(9) Uiso d PD 0.50 . .
    H H24A 0.2631 0.2351 1.1901 0.208 Uiso calc PR 0.50 . .
    H H24B 0.2167 0.2207 1.3078 0.208 Uiso calc PR 0.50 . .
    H H24D 0.1621 0.2349 1.1951 0.208 Uiso calc PR 0.50 . .
    C C23' 0.1513(14) 0.1181(11) 1.192(3) 0.111(6) Uiso d PD 0.50 . .
    H H23A 0.1249 0.1201 1.2688 0.167 Uiso calc PR 0.50 . .
    H H23D 0.1404 0.0885 1.1580 0.167 Uiso calc PR 0.50 . .
    H H23B 0.1276 0.1412 1.1403 0.167 Uiso calc PR 0.50 . .
    C C23 0.1510(17) 0.1360(9) 1.203(3) 0.111(6) Uiso d PD 0.50 . .
    H H23C 0.1696 0.1088 1.1626 0.167 Uiso calc PR 0.50 . .
    H H23G 0.0953 0.1449 1.1726 0.167 Uiso calc PR 0.50 . .
    H H23E 0.1474 0.1300 1.2869 0.167 Uiso calc PR 0.50 . .
loop_
    _atom_site_aniso_label
    _atom_site_aniso_U_11
    _atom_site_aniso_U_22
    _atom_site_aniso_U_33
    _atom_site_aniso_U_12
    _atom_site_aniso_U_13
    _atom_site_aniso_U_23
    W1 0.03803(17) 0.03657(17) 0.02301(15) 0.00284(12) -0.00287(11) -0.00256(11)
    Ag1 0.0819(5) 0.0585(4) 0.0254(3) 0.0011(3) -0.0014(3) 0.0026(3)
    S1 0.0818(15) 0.0361(10) 0.0399(10) 0.0074(10) -0.0006(10) -0.0064(8)
    S4 0.0440(11) 0.0787(15) 0.0403(11) 0.0168(10) -0.0075(9) -0.0048(10)
    S3 0.0440(11) 0.0866(17) 0.0382(11) -0.0086(11) 0.0012(9) -0.0017(10)
    S2 0.0686(13) 0.0385(10) 0.0340(10) -0.0017(9) -0.0014(9) -0.0090(8)
    Nd1 0.02623(19) 0.02392(19) 0.0491(2) 0.00031(14) -0.00170(16) 0.00114(16)
    P1 0.0735(15) 0.0375(11) 0.0485(12) -0.0155(10) 0.0076(11) -0.0094(9)
    P2 0.0305(10) 0.0497(12) 0.0726(15) -0.0009(9) 0.0057(10) 0.0010(11)
    P3 0.0286(9) 0.0433(11) 0.0455(11) 0.0068(8) -0.0020(8) 0.0080(9)
    P4 0.0746(16) 0.0554(14) 0.0508(13) -0.0077(12) -0.0208(12) 0.0031(11)
    O1 0.050(3) 0.030(3) 0.073(4) -0.002(2) -0.004(3) -0.008(3)
    O4 0.053(3) 0.040(3) 0.058(3) -0.002(2) -0.010(3) -0.007(3)
    O2 0.028(3) 0.045(3) 0.083(4) -0.002(2) 0.008(3) 0.010(3)
    O3 0.029(2) 0.041(3) 0.058(3) 0.007(2) -0.003(2) 0.000(2)
    O5 0.039(3) 0.050(3) 0.066(4) -0.003(2) -0.008(3) 0.018(3)
    O6 0.040(3) 0.047(3) 0.087(4) 0.000(3) -0.011(3) 0.015(3)
    O7 0.087(5) 0.086(5) 0.089(5) -0.012(4) -0.018(4) 0.047(4)
    O8 0.061(4) 0.035(3) 0.065(4) -0.009(3) -0.004(3) 0.006(3)
    O9 0.070(4) 0.047(3) 0.053(3) -0.006(3) 0.005(3) 0.001(3)
    O10 0.169(9) 0.073(5) 0.079(5) -0.023(5) -0.023(5) 0.039(4)
    N1 0.108(7) 0.065(5) 0.048(4) -0.025(5) 0.007(4) -0.015(4)
    N2 0.128(8) 0.039(4) 0.102(7) 0.008(5) 0.031(6) 0.007(5)
    N3 0.099(7) 0.096(7) 0.110(7) -0.063(6) 0.042(6) -0.058(6)
    N4 0.033(4) 0.140(9) 0.133(8) 0.010(5) 0.007(4) 0.089(7)
    N5 0.062(5) 0.139(9) 0.070(6) -0.022(6) 0.013(4) 0.007(6)
    N6 0.062(5) 0.073(6) 0.115(8) -0.007(4) 0.014(5) 0.022(5)
    N7 0.027(3) 0.063(4) 0.056(4) 0.001(3) -0.003(3) 0.011(3)
    N8 0.048(4) 0.056(4) 0.073(5) 0.007(3) 0.009(4) -0.010(4)
    N9 0.052(4) 0.074(5) 0.054(4) 0.004(4) -0.006(3) 0.020(4)
    N13 0.060(5) 0.044(4) 0.066(5) -0.010(3) -0.021(4) 0.014(4)
    N14 0.064(5) 0.051(5) 0.064(5) -0.008(4) 0.003(4) 0.016(4)
    C2 0.167(14) 0.102(10) 0.112(11) -0.047(9) 0.064(10) -0.058(8)
    C4 0.22(2) 0.128(14) 0.132(14) 0.072(14) -0.005(14) 0.029(11)
    C6 0.061(7) 0.112(10) 0.125(11) -0.011(7) -0.019(7) 0.019(8)
    C7 0.127(13) 0.29(3) 0.100(12) -0.083(15) 0.032(10) -0.004(13)
    C8 0.082(8) 0.151(14) 0.109(10) -0.016(9) 0.004(7) -0.039(9)
    C13 0.055(5) 0.077(7) 0.085(7) -0.001(5) -0.001(5) 0.031(6)
    C14 0.032(4) 0.100(8) 0.078(7) -0.004(5) -0.002(4) 0.006(6)
    C15 0.075(7) 0.080(7) 0.077(7) 0.015(6) 0.017(5) -0.017(6)
    C16 0.074(7) 0.061(6) 0.116(9) -0.002(5) 0.007(6) -0.027(6)
    C18 0.076(7) 0.149(12) 0.065(7) -0.005(8) -0.016(6) 0.002(7)
_geom_special_details
;
 All esds (except the esd in the dihedral angle between two l.s. planes)
 are estimated using the full covariance matrix.  The cell esds are taken
 into account individually in the estimation of esds in distances, angles
 and torsion angles; correlations between esds in cell parameters are only
 used when they are defined by crystal symmetry.  An approximate (isotropic)
 treatment of cell esds is used for estimating esds involving l.s. planes.
;
loop_
    _geom_bond_atom_site_label_1
    _geom_bond_atom_site_label_2
    _geom_bond_site_symmetry_2
    _geom_bond_distance
    _geom_bond_publ_flag
    W1 S4 . 2.192(2) ?
    W1 S2 . 2.1997(18) ?
    W1 S3 . 2.200(2) ?
    W1 S1 . 2.204(2) ?
    W1 Ag1 . 2.9477(7) ?
    W1 Ag1 4_565 2.9690(7) ?
    Ag1 S1 . 2.492(2) ?
    Ag1 S2 . 2.565(2) ?
    Ag1 S3 4_566 2.613(2) ?
    Ag1 S4 4_566 2.620(2) ?
    Ag1 W1 4_566 2.9690(7) ?
    S4 Ag1 4_565 2.620(2) ?
    S3 Ag1 4_565 2.613(2) ?
    Nd1 O4 . 2.325(5) ?
    Nd1 O3 . 2.333(4) ?
    Nd1 O2 . 2.335(5) ?
    Nd1 O1 . 2.356(5) ?
    Nd1 O9 . 2.535(6) ?
    Nd1 O8 . 2.545(5) ?
    Nd1 O6 . 2.560(5) ?
    Nd1 O5 . 2.562(5) ?
    Nd1 N14 . 2.957(7) ?
    Nd1 N13 . 2.968(7) ?
    P1 O1 . 1.471(5) ?
    P1 N3 . 1.608(9) ?
    P1 N1 . 1.639(8) ?
    P1 N2 . 1.642(10) ?
    P2 O2 . 1.498(5) ?
    P2 N4 . 1.568(8) ?
    P2 N6 . 1.623(9) ?
    P2 N5 . 1.647(9) ?
    P3 O3 . 1.492(5) ?
    P3 N9 . 1.607(7) ?
    P3 N7 . 1.630(7) ?
    P3 N8 . 1.632(7) ?
    P4 O4 . 1.479(6) ?
    P4 N11' . 1.557(17) ?
    P4 N10 . 1.561(15) ?
    P4 N12' . 1.602(18) ?
    P4 N10' . 1.673(15) ?
    P4 N11 . 1.716(17) ?
    P4 N12 . 1.729(18) ?
    O5 N13 . 1.263(8) ?
    O6 N13 . 1.258(9) ?
    O7 N13 . 1.230(9) ?
    O8 N14 . 1.266(9) ?
    O9 N14 . 1.252(9) ?
    O10 N14 . 1.230(9) ?
    N1 C1' . 1.415(16) ?
    N1 C1 . 1.444(16) ?
    N1 C2 . 1.489(13) ?
    N2 C4 . 1.367(17) ?
    N2 C3' . 1.472(18) ?
    N2 C3 . 1.485(18) ?
    N3 C5' . 1.435(16) ?
    N3 C6 . 1.446(14) ?
    N3 C5 . 1.528(16) ?
    N4 C10' . 1.461(15) ?
    N4 C9 . 1.464(15) ?
    N4 C10 . 1.468(15) ?
    N4 C9' . 1.515(15) ?
    N5 C7 . 1.438(15) ?
    N5 C8 . 1.465(15) ?
    N6 C12 . 1.416(16) ?
    N6 C11 . 1.428(16) ?
    N6 C11' . 1.498(16) ?
    N6 C12' . 1.512(16) ?
    N7 C13 . 1.450(11) ?
    N7 C14 . 1.466(10) ?
    N8 C15 . 1.453(11) ?
    N8 C16 . 1.461(12) ?
    N9 C17' . 1.431(15) ?
    N9 C18 . 1.459(13) ?
    C2 H2A . 0.9800 ?
    C2 H2B . 0.9800 ?
    C2 H2C . 0.9800 ?
    C4 H4A . 0.9800 ?
    C4 H4B . 0.9800 ?
    C4 H4C . 0.9800 ?
    C6 H6A . 0.9800 ?
    C6 H6B . 0.9800 ?
    C6 H6C . 0.9800 ?
    C7 H7A . 0.9800 ?
    C7 H7B . 0.9800 ?
    C7 H7C . 0.9800 ?
    C8 H8A . 0.9800 ?
    C8 H8B . 0.9800 ?
    C8 H8C . 0.9800 ?
    C13 H13A . 0.9800 ?
    C13 H13B . 0.9800 ?
    C13 H13C . 0.9800 ?
    C14 H14A . 0.9800 ?
    C14 H14B . 0.9800 ?
    C14 H14C . 0.9800 ?
    C15 H15A . 0.9800 ?
    C15 H15B . 0.9800 ?
    C15 H15C . 0.9800 ?
    C16 H16A . 0.9800 ?
    C16 H16B . 0.9800 ?
    C16 H16C . 0.9800 ?
    C18 H18A . 0.9800 ?
    C18 H18B . 0.9800 ?
    C18 H18C . 0.9800 ?
    N10 C20 . 1.436(16) ?
    N10 C19 . 1.457(17) ?
    N10' C20' . 1.437(16) ?
    N10' C19' . 1.484(18) ?
    N11 C22 . 1.441(17) ?
    N11 C21 . 1.453(17) ?
    N11' C21' . 1.444(17) ?
    N12 C24 . 1.481(18) ?
    N12 C23 . 1.490(18) ?
    N12' C24' . 1.410(18) ?
    N12' C23' . 1.451(18) ?
    C1 H1A . 0.9800 ?
    C1 H1B . 0.9800 ?
    C1 H1C . 0.9800 ?
    C1' H1'A . 0.9800 ?
    C1' H1'B . 0.9800 ?
    C1' H1'C . 0.9800 ?
    C3 H3A . 0.9800 ?
    C3 H3B . 0.9800 ?
    C3 H3C . 0.9800 ?
    C3' H3'1 . 0.9800 ?
    C3' H3'2 . 0.9800 ?
    C3' H3'3 . 0.9800 ?
    C5 H5A . 0.9800 ?
    C5 H5B . 0.9800 ?
    C5 H5C . 0.9800 ?
    C5' H5'A . 0.9800 ?
    C5' H5'B . 0.9800 ?
    C5' H5'C . 0.9800 ?
    C9 H9A . 0.9800 ?
    C9 H9B . 0.9800 ?
    C9 H9C . 0.9800 ?
    C9' H9'A . 0.9800 ?
    C9' H9'B . 0.9800 ?
    C9' H9'C . 0.9800 ?
    C10 H10D . 0.9800 ?
    C10 H10E . 0.9800 ?
    C10 H10F . 0.9800 ?
    C10' H10G . 0.9800 ?
    C10' H10H . 0.9800 ?
    C10' H10I . 0.9800 ?
    C11 H11A . 0.9800 ?
    C11 H11B . 0.9800 ?
    C11 H11C . 0.9800 ?
    C11' H11D . 0.9800 ?
    C11' H11E . 0.9800 ?
    C11' H11F . 0.9800 ?
    C12 H12A . 0.9800 ?
    C12 H12B . 0.9800 ?
    C12 H12C . 0.9800 ?
    C12' H12D . 0.9800 ?
    C12' H12E . 0.9800 ?
    C12' H12F . 0.9800 ?
    C17 H17A . 0.9800 ?
    C17 H17B . 0.9800 ?
    C17 H17C . 0.9800 ?
    C17' H17D . 0.9800 ?
    C17' H17E . 0.9800 ?
    C17' H17F . 0.9800 ?
    C19 H19A . 0.9800 ?
    C19 H19B . 0.9800 ?
    C19 H19C . 0.9800 ?
    C19' H19D . 0.9800 ?
    C19' H19E . 0.9800 ?
    C19' H19F . 0.9800 ?
    C20 H20A . 0.9800 ?
    C20 H20B . 0.9800 ?
    C20 H20C . 0.9800 ?
    C20' H20D . 0.9800 ?
    C20' H20E . 0.9800 ?
    C20' H20F . 0.9800 ?
    C21 H21A . 0.9800 ?
    C21 H21B . 0.9800 ?
    C21 H21C . 0.9800 ?
    C21' H21D . 0.9800 ?
    C21' H21E . 0.9800 ?
    C21' H21F . 0.9800 ?
    C22 H22A . 0.9800 ?
    C22 H22B . 0.9800 ?
    C22 H22C . 0.9800 ?
    C22' H22D . 0.9800 ?
    C22' H22E . 0.9800 ?
    C22' H22F . 0.9800 ?
    C24' H24C . 0.9800 ?
    C24' H24E . 0.9800 ?
    C24' H24F . 0.9800 ?
    C24 H24A . 0.9800 ?
    C24 H24B . 0.9800 ?
    C24 H24D . 0.9800 ?
    C23' H23A . 0.9800 ?
    C23' H23D . 0.9800 ?
    C23' H23B . 0.9800 ?
    C23 H23C . 0.9800 ?
    C23 H23G . 0.9800 ?
    C23 H23E . 0.9800 ?
loop_
    _geom_angle_atom_site_label_1
    _geom_angle_atom_site_label_2
    _geom_angle_atom_site_label_3
    _geom_angle_site_symmetry_1
    _geom_angle_site_symmetry_3
    _geom_angle
    _geom_angle_publ_flag
    S4 W1 S2 . . 108.09(8) ?
    S4 W1 S3 . . 110.27(8) ?
    S2 W1 S3 . . 108.49(8) ?
    S4 W1 S1 . . 108.23(9) ?
    S2 W1 S1 . . 113.22(7) ?
    S3 W1 S1 . . 108.53(9) ?
    S4 W1 Ag1 . . 124.95(6) ?
    S2 W1 Ag1 . . 57.59(5) ?
    S3 W1 Ag1 . . 124.76(6) ?
    S1 W1 Ag1 . . 55.63(5) ?
    S4 W1 Ag1 . 4_565 58.73(6) ?
    S2 W1 Ag1 . 4_565 147.62(6) ?
    S3 W1 Ag1 . 4_565 58.49(6) ?
    S1 W1 Ag1 . 4_565 99.16(5) ?
    Ag1 W1 Ag1 . 4_565 154.786(12) ?
    S1 Ag1 S2 . . 93.26(7) ?
    S1 Ag1 S3 . 4_566 119.74(8) ?
    S2 Ag1 S3 . 4_566 120.87(8) ?
    S1 Ag1 S4 . 4_566 120.13(8) ?
    S2 Ag1 S4 . 4_566 118.69(8) ?
    S3 Ag1 S4 4_566 4_566 87.06(7) ?
    S1 Ag1 W1 . . 46.87(5) ?
    S2 Ag1 W1 . . 46.40(4) ?
    S3 Ag1 W1 4_566 . 136.97(5) ?
    S4 Ag1 W1 4_566 . 135.97(5) ?
    S1 Ag1 W1 . 4_566 149.31(5) ?
    S2 Ag1 W1 . 4_566 117.42(5) ?
    S3 Ag1 W1 4_566 4_566 45.88(5) ?
    S4 Ag1 W1 4_566 4_566 45.65(4) ?
    W1 Ag1 W1 . 4_566 163.81(3) ?
    W1 S1 Ag1 . . 77.50(6) ?
    W1 S4 Ag1 . 4_565 75.63(6) ?
    W1 S3 Ag1 . 4_565 75.63(6) ?
    W1 S2 Ag1 . . 76.02(6) ?
    O4 Nd1 O3 . . 92.58(18) ?
    O4 Nd1 O2 . . 88.6(2) ?
    O3 Nd1 O2 . . 157.18(18) ?
    O4 Nd1 O1 . . 158.12(19) ?
    O3 Nd1 O1 . . 94.92(18) ?
    O2 Nd1 O1 . . 92.36(19) ?
    O4 Nd1 O9 . . 127.51(19) ?
    O3 Nd1 O9 . . 79.69(19) ?
    O2 Nd1 O9 . . 81.6(2) ?
    O1 Nd1 O9 . . 74.15(19) ?
    O4 Nd1 O8 . . 77.58(19) ?
    O3 Nd1 O8 . . 77.30(18) ?
    O2 Nd1 O8 . . 80.71(18) ?
    O1 Nd1 O8 . . 124.14(19) ?
    O9 Nd1 O8 . . 49.99(18) ?
    O4 Nd1 O6 . . 78.53(19) ?
    O3 Nd1 O6 . . 125.83(19) ?
    O2 Nd1 O6 . . 76.72(19) ?
    O1 Nd1 O6 . . 80.42(19) ?
    O9 Nd1 O6 . . 145.6(2) ?
    O8 Nd1 O6 . . 147.32(18) ?
    O4 Nd1 O5 . . 79.80(19) ?
    O3 Nd1 O5 . . 76.02(17) ?
    O2 Nd1 O5 . . 126.49(18) ?
    O1 Nd1 O5 . . 82.12(19) ?
    O9 Nd1 O5 . . 144.21(18) ?
    O8 Nd1 O5 . . 143.91(19) ?
    O6 Nd1 O5 . . 49.82(17) ?
    O4 Nd1 N14 . . 102.8(2) ?
    O3 Nd1 N14 . . 75.88(19) ?
    O2 Nd1 N14 . . 81.6(2) ?
    O1 Nd1 N14 . . 99.0(2) ?
    O9 Nd1 N14 . . 24.87(19) ?
    O8 Nd1 N14 . . 25.19(19) ?
    O6 Nd1 N14 . . 158.3(2) ?
    O5 Nd1 N14 . . 151.87(19) ?
    O4 Nd1 N13 . . 75.94(19) ?
    O3 Nd1 N13 . . 100.9(2) ?
    O2 Nd1 N13 . . 101.4(2) ?
    O1 Nd1 N13 . . 82.5(2) ?
    O9 Nd1 N13 . . 156.55(19) ?
    O8 Nd1 N13 . . 153.4(2) ?
    O6 Nd1 N13 . . 24.93(18) ?
    O5 Nd1 N13 . . 25.05(18) ?
    N14 Nd1 N13 . . 176.6(2) ?
    O1 P1 N3 . . 110.4(4) ?
    O1 P1 N1 . . 110.5(4) ?
    N3 P1 N1 . . 114.9(5) ?
    O1 P1 N2 . . 114.4(4) ?
    N3 P1 N2 . . 104.1(6) ?
    N1 P1 N2 . . 102.2(5) ?
    O2 P2 N4 . . 109.3(4) ?
    O2 P2 N6 . . 118.6(4) ?
    N4 P2 N6 . . 106.6(5) ?
    O2 P2 N5 . . 108.9(4) ?
    N4 P2 N5 . . 114.8(6) ?
    N6 P2 N5 . . 98.5(5) ?
    O3 P3 N9 . . 111.6(3) ?
    O3 P3 N7 . . 108.4(3) ?
    N9 P3 N7 . . 109.2(4) ?
    O3 P3 N8 . . 111.1(3) ?
    N9 P3 N8 . . 107.1(4) ?
    N7 P3 N8 . . 109.3(4) ?
    O4 P4 N11' . . 123.5(7) ?
    O4 P4 N10 . . 109.3(6) ?
    N11' P4 N10 . . 122.5(8) ?
    O4 P4 N12' . . 107.1(7) ?
    N11' P4 N12' . . 75.6(9) ?
    N10 P4 N12' . . 110.7(9) ?
    O4 P4 N10' . . 112.3(6) ?
    N11' P4 N10' . . 94.6(8) ?
    N12' P4 N10' . . 137.7(8) ?
    O4 P4 N11 . . 105.3(6) ?
    N10 P4 N11 . . 112.7(8) ?
    N12' P4 N11 . . 111.5(9) ?
    N10' P4 N11 . . 72.6(8) ?
    O4 P4 N12 . . 115.3(6) ?
    N11' P4 N12 . . 110.9(9) ?
    N10 P4 N12 . . 57.2(8) ?
    N12' P4 N12 . . 54.2(8) ?
    N10' P4 N12 . . 94.1(8) ?
    N11 P4 N12 . . 139.3(8) ?
    P1 O1 Nd1 . . 167.7(4) ?
    P4 O4 Nd1 . . 168.7(4) ?
    P2 O2 Nd1 . . 160.0(3) ?
    P3 O3 Nd1 . . 167.4(3) ?
    N13 O5 Nd1 . . 95.8(4) ?
    N13 O6 Nd1 . . 96.0(4) ?
    N14 O8 Nd1 . . 95.9(4) ?
    N14 O9 Nd1 . . 96.8(5) ?
    C1' N1 C2 . . 113.6(14) ?
    C1 N1 C2 . . 115.3(14) ?
    C1' N1 P1 . . 125.3(13) ?
    C1 N1 P1 . . 116.5(13) ?
    C2 N1 P1 . . 120.5(8) ?
    C4 N2 C3' . . 96(2) ?
    C4 N2 C3 . . 112(2) ?
    C4 N2 P1 . . 127.5(10) ?
    C3' N2 P1 . . 122.8(19) ?
    C3 N2 P1 . . 118.8(19) ?
    C5' N3 C6 . . 104.0(13) ?
    C6 N3 C5 . . 126.3(12) ?
    C5' N3 P1 . . 127.9(12) ?
    C6 N3 P1 . . 122.3(8) ?
    C5 N3 P1 . . 111.4(11) ?
    C10' N4 C9 . . 109.3(14) ?
    C9 N4 C10 . . 106.1(14) ?
    C10' N4 C9' . . 110.4(14) ?
    C10 N4 C9' . . 121.1(14) ?
    C10' N4 P2 . . 126.2(10) ?
    C9 N4 P2 . . 122.3(11) ?
    C10 N4 P2 . . 116.5(10) ?
    C9' N4 P2 . . 121.5(11) ?
    C7 N5 C8 . . 112.3(11) ?
    C7 N5 P2 . . 122.0(9) ?
    C8 N5 P2 . . 119.1(8) ?
    C12 N6 C11 . . 86.0(16) ?
    C12 N6 C11' . . 109.8(16) ?
    C11 N6 C12' . . 114.6(16) ?
    C11' N6 C12' . . 136.9(17) ?
    C12 N6 P2 . . 135.9(13) ?
    C11 N6 P2 . . 125.4(13) ?
    C11' N6 P2 . . 110.4(12) ?
    C12' N6 P2 . . 112.4(12) ?
    C13 N7 C14 . . 114.5(7) ?
    C13 N7 P3 . . 120.2(5) ?
    C14 N7 P3 . . 122.5(6) ?
    C15 N8 C16 . . 114.3(8) ?
    C15 N8 P3 . . 125.3(7) ?
    C16 N8 P3 . . 119.6(6) ?
    C17' N9 C18 . . 103.7(11) ?
    C17' N9 P3 . . 136.4(11) ?
    C18 N9 P3 . . 119.4(7) ?
    O7 N13 O6 . . 122.7(7) ?
    O7 N13 O5 . . 119.6(8) ?
    O6 N13 O5 . . 117.6(7) ?
    O7 N13 Nd1 . . 171.7(6) ?
    O6 N13 Nd1 . . 59.0(4) ?
    O5 N13 Nd1 . . 59.2(4) ?
    O10 N14 O9 . . 121.2(8) ?
    O10 N14 O8 . . 121.8(8) ?
    O9 N14 O8 . . 117.0(7) ?
    O10 N14 Nd1 . . 174.2(7) ?
    O9 N14 Nd1 . . 58.4(4) ?
    O8 N14 Nd1 . . 58.9(4) ?
    N1 C2 H2A . . 109.5 ?
    N1 C2 H2B . . 109.5 ?
    H2A C2 H2B . . 109.5 ?
    N1 C2 H2C . . 109.5 ?
    H2A C2 H2C . . 109.5 ?
    H2B C2 H2C . . 109.5 ?
    N2 C4 H4A . . 109.5 ?
    N2 C4 H4B . . 109.5 ?
    H4A C4 H4B . . 109.5 ?
    N2 C4 H4C . . 109.5 ?
    H4A C4 H4C . . 109.5 ?
    H4B C4 H4C . . 109.5 ?
    N3 C6 H6A . . 109.5 ?
    N3 C6 H6B . . 109.5 ?
    H6A C6 H6B . . 109.5 ?
    N3 C6 H6C . . 109.5 ?
    H6A C6 H6C . . 109.5 ?
    H6B C6 H6C . . 109.5 ?
    N5 C7 H7A . . 109.5 ?
    N5 C7 H7B . . 109.5 ?
    H7A C7 H7B . . 109.5 ?
    N5 C7 H7C . . 109.5 ?
    H7A C7 H7C . . 109.5 ?
    H7B C7 H7C . . 109.5 ?
    N5 C8 H8A . . 109.5 ?
    N5 C8 H8B . . 109.5 ?
    H8A C8 H8B . . 109.5 ?
    N5 C8 H8C . . 109.5 ?
    H8A C8 H8C . . 109.5 ?
    H8B C8 H8C . . 109.5 ?
    N7 C13 H13A . . 109.5 ?
    N7 C13 H13B . . 109.5 ?
    H13A C13 H13B . . 109.5 ?
    N7 C13 H13C . . 109.5 ?
    H13A C13 H13C . . 109.5 ?
    H13B C13 H13C . . 109.5 ?
    N7 C14 H14A . . 109.5 ?
    N7 C14 H14B . . 109.5 ?
    H14A C14 H14B . . 109.5 ?
    N7 C14 H14C . . 109.5 ?
    H14A C14 H14C . . 109.5 ?
    H14B C14 H14C . . 109.5 ?
    N8 C15 H15A . . 109.5 ?
    N8 C15 H15B . . 109.5 ?
    H15A C15 H15B . . 109.5 ?
    N8 C15 H15C . . 109.5 ?
    H15A C15 H15C . . 109.5 ?
    H15B C15 H15C . . 109.5 ?
    N8 C16 H16A . . 109.5 ?
    N8 C16 H16B . . 109.5 ?
    H16A C16 H16B . . 109.5 ?
    N8 C16 H16C . . 109.5 ?
    H16A C16 H16C . . 109.5 ?
    H16B C16 H16C . . 109.5 ?
    N9 C18 H18A . . 109.5 ?
    N9 C18 H18B . . 109.5 ?
    H18A C18 H18B . . 109.5 ?
    N9 C18 H18C . . 109.5 ?
    H18A C18 H18C . . 109.5 ?
    H18B C18 H18C . . 109.5 ?
    C20 N10 C19 . . 111.7(18) ?
    C20 N10 P4 . . 121.7(14) ?
    C19 N10 P4 . . 123.0(15) ?
    C20' N10' C19' . . 121(2) ?
    C20' N10' P4 . . 122.4(13) ?
    C19' N10' P4 . . 115.9(18) ?
    C22 N11 C21 . . 113(2) ?
    C22 N11 P4 . . 122.4(17) ?
    C21 N11 P4 . . 123.9(16) ?
    C21' N11' P4 . . 118.7(16) ?
    C24 N12 C23 . . 131(2) ?
    C24 N12 P4 . . 122.0(18) ?
    C23 N12 P4 . . 106.9(17) ?
    C24' N12' C23' . . 103(2) ?
    C24' N12' P4 . . 134.4(19) ?
    C23' N12' P4 . . 121.9(19) ?
    N1 C1 H1A . . 109.5 ?
    N1 C1 H1B . . 109.5 ?
    H1A C1 H1B . . 109.5 ?
    N1 C1 H1C . . 109.5 ?
    H1A C1 H1C . . 109.5 ?
    H1B C1 H1C . . 109.5 ?
    N1 C1' H1'A . . 109.5 ?
    N1 C1' H1'B . . 109.5 ?
    H1'A C1' H1'B . . 109.5 ?
    N1 C1' H1'C . . 109.5 ?
    H1'A C1' H1'C . . 109.5 ?
    H1'B C1' H1'C . . 109.5 ?
    N2 C3 H3A . . 109.5 ?
    N2 C3 H3B . . 109.5 ?
    H3A C3 H3B . . 109.5 ?
    N2 C3 H3C . . 109.5 ?
    H3A C3 H3C . . 109.5 ?
    H3B C3 H3C . . 109.5 ?
    N2 C3' H3'1 . . 109.5 ?
    N2 C3' H3'2 . . 109.5 ?
    H3'1 C3' H3'2 . . 109.5 ?
    N2 C3' H3'3 . . 109.5 ?
    H3'1 C3' H3'3 . . 109.5 ?
    H3'2 C3' H3'3 . . 109.5 ?
    N3 C5 H5A . . 109.5 ?
    N3 C5 H5B . . 109.5 ?
    H5A C5 H5B . . 109.5 ?
    N3 C5 H5C . . 109.5 ?
    H5A C5 H5C . . 109.5 ?
    H5B C5 H5C . . 109.5 ?
    N3 C5' H5'A . . 109.5 ?
    N3 C5' H5'B . . 109.5 ?
    H5'A C5' H5'B . . 109.5 ?
    N3 C5' H5'C . . 109.5 ?
    H5'A C5' H5'C . . 109.5 ?
    H5'B C5' H5'C . . 109.5 ?
    N4 C9 H9A . . 109.5 ?
    N4 C9 H9B . . 109.5 ?
    H9A C9 H9B . . 109.5 ?
    N4 C9 H9C . . 109.5 ?
    H9A C9 H9C . . 109.5 ?
    H9B C9 H9C . . 109.5 ?
    N4 C9' H9'A . . 109.5 ?
    N4 C9' H9'B . . 109.5 ?
    H9'A C9' H9'B . . 109.5 ?
    N4 C9' H9'C . . 109.5 ?
    H9'A C9' H9'C . . 109.5 ?
    H9'B C9' H9'C . . 109.5 ?
    N4 C10 H10D . . 109.5 ?
    N4 C10 H10E . . 109.5 ?
    H10D C10 H10E . . 109.5 ?
    N4 C10 H10F . . 109.5 ?
    H10D C10 H10F . . 109.5 ?
    H10E C10 H10F . . 109.5 ?
    N4 C10' H10G . . 109.5 ?
    N4 C10' H10H . . 109.5 ?
    H10G C10' H10H . . 109.5 ?
    N4 C10' H10I . . 109.5 ?
    H10G C10' H10I . . 109.5 ?
    H10H C10' H10I . . 109.5 ?
    N6 C11 H11A . . 109.5 ?
    N6 C11 H11B . . 109.5 ?
    H11A C11 H11B . . 109.5 ?
    N6 C11 H11C . . 109.5 ?
    H11A C11 H11C . . 109.5 ?
    H11B C11 H11C . . 109.5 ?
    N6 C11' H11D . . 109.5 ?
    N6 C11' H11E . . 109.5 ?
    H11D C11' H11E . . 109.5 ?
    N6 C11' H11F . . 109.5 ?
    H11D C11' H11F . . 109.5 ?
    H11E C11' H11F . . 109.5 ?
    N6 C12 H12A . . 109.5 ?
    N6 C12 H12B . . 109.5 ?
    H12A C12 H12B . . 109.5 ?
    N6 C12 H12C . . 109.5 ?
    H12A C12 H12C . . 109.5 ?
    H12B C12 H12C . . 109.5 ?
    N6 C12' H12D . . 109.5 ?
    N6 C12' H12E . . 109.5 ?
    H12D C12' H12E . . 109.5 ?
    N6 C12' H12F . . 109.5 ?
    H12D C12' H12F . . 109.5 ?
    H12E C12' H12F . . 109.5 ?
    H17A C17 H17B . . 109.5 ?
    H17A C17 H17C . . 109.5 ?
    H17B C17 H17C . . 109.5 ?
    N9 C17' H17D . . 109.5 ?
    N9 C17' H17E . . 109.5 ?
    H17D C17' H17E . . 109.5 ?
    N9 C17' H17F . . 109.5 ?
    H17D C17' H17F . . 109.5 ?
    H17E C17' H17F . . 109.5 ?
    N10 C19 H19A . . 109.5 ?
    N10 C19 H19B . . 109.5 ?
    H19A C19 H19B . . 109.5 ?
    N10 C19 H19C . . 109.5 ?
    H19A C19 H19C . . 109.5 ?
    H19B C19 H19C . . 109.5 ?
    N10' C19' H19D . . 109.5 ?
    N10' C19' H19E . . 109.5 ?
    H19D C19' H19E . . 109.5 ?
    N10' C19' H19F . . 109.5 ?
    H19D C19' H19F . . 109.5 ?
    H19E C19' H19F . . 109.5 ?
    N10 C20 H20A . . 109.5 ?
    N10 C20 H20B . . 109.5 ?
    H20A C20 H20B . . 109.5 ?
    N10 C20 H20C . . 109.5 ?
    H20A C20 H20C . . 109.5 ?
    H20B C20 H20C . . 109.5 ?
    N10' C20' H20D . . 109.5 ?
    N10' C20' H20E . . 109.5 ?
    H20D C20' H20E . . 109.5 ?
    N10' C20' H20F . . 109.5 ?
    H20D C20' H20F . . 109.5 ?
    H20E C20' H20F . . 109.5 ?
    N11 C21 H21A . . 109.5 ?
    N11 C21 H21B . . 109.5 ?
    H21A C21 H21B . . 109.5 ?
    N11 C21 H21C . . 109.5 ?
    H21A C21 H21C . . 109.5 ?
    H21B C21 H21C . . 109.5 ?
    N11' C21' H21D . . 109.5 ?
    N11' C21' H21E . . 109.5 ?
    H21D C21' H21E . . 109.5 ?
    N11' C21' H21F . . 109.5 ?
    H21D C21' H21F . . 109.5 ?
    H21E C21' H21F . . 109.5 ?
    N11 C22 H22A . . 109.5 ?
    N11 C22 H22B . . 109.5 ?
    H22A C22 H22B . . 109.5 ?
    N11 C22 H22C . . 109.5 ?
    H22A C22 H22C . . 109.5 ?
    H22B C22 H22C . . 109.5 ?
    H22D C22' H22E . . 109.5 ?
    H22D C22' H22F . . 109.5 ?
    H22E C22' H22F . . 109.5 ?
    N12' C24' H24C . . 109.5 ?
    N12' C24' H24E . . 109.5 ?
    H24C C24' H24E . . 109.5 ?
    N12' C24' H24F . . 109.5 ?
    H24C C24' H24F . . 109.5 ?
    H24E C24' H24F . . 109.5 ?
    N12 C24 H24A . . 109.5 ?
    N12 C24 H24B . . 109.5 ?
    H24A C24 H24B . . 109.5 ?
    N12 C24 H24D . . 109.5 ?
    H24A C24 H24D . . 109.5 ?
    H24B C24 H24D . . 109.5 ?
    N12' C23' H23A . . 109.5 ?
    N12' C23' H23D . . 109.5 ?
    H23A C23' H23D . . 109.5 ?
    N12' C23' H23B . . 109.5 ?
    H23A C23' H23B . . 109.5 ?
    H23D C23' H23B . . 109.5 ?
    N12 C23 H23C . . 109.5 ?
    N12 C23 H23G . . 109.5 ?
    H23C C23 H23G . . 109.5 ?
    N12 C23 H23E . . 109.5 ?
    H23C C23 H23E . . 109.5 ?
    H23G C23 H23E . . 109.5 ?
data_global
_journal_date_recd_electronic     2007-12-20
_journal_date_accepted     2008-01-12
_journal_name_full     'Acta Crystallographica, Section E'
_journal_year     2008
_journal_volume     64
_journal_issue      3
_journal_page_first     m478
_journal_page_last     m478
_journal_paper_category     QM
_journal_coeditor_code     PV2063
_publ_contact_author_name     'Professor C. Zhang'
_publ_contact_author_address
;
School of Chemical Engineering
Nanjing University of Science and Technology
200 Xiaolingwei, Nanjing 210094, Jiangsu
P. R. China
;
_publ_contact_author_email     chizhang@mail.njust.edu.cn
_publ_contact_author_fax     '+86 25 8431 5438'
_publ_contact_author_phone     '+86 25 8431 5943'
_publ_section_title
;\
<i>catena</i>-Poly[[tetrakis(hexamethylphosphoramide-\k<i>O</i>)bis(nitrato-\
\k^2^<i>O</i>,<i>O</i>')neodymium(III)]
[silver(I)-di-\m~2~-sulfido-tungsten(VI)-di-\m~2~-sulfido]]
;
loop_
    _publ_author_name
    _publ_author_address
    'Tang, Guodong'
;
School of Chemical Engineering
Nanjing University of Science and Technology
200 Xiaolingwei, Nanjing 210094, Jiangsu
People's Republic of China
and Huaiyin Teachers' College,
Huaian 223001, Jiangsu
People's Republic of China
;
    'Zhang, Jinfang'
;
School of Chemical Engineering
Nanjing University of Science and Technology
200 Xiaolingwei, Nanjing 210094, Jiangsu
People's Republic of China
;
    'Zhang, Chi'
;
School of Chemical Engineering
Nanjing University of Science and Technology
200 Xiaolingwei, Nanjing 210094, Jiangsu
People's Republic of China
;
