# Supplementary material for: catena-Poly[[tetra­kis(hexa­methyl­phos­pho­ramide-κO)bis­(nitrato-κ2 O,O′)neodymium(III)] [silver(I)-di-μ2-sulfido-tungsten(VI)-di-μ2-sulfido]]
Source: Acta Crystallogr Sect E Struct Rep Online. 2008 Feb 15;64(Pt 3):m478. doi: 10.1107/S1600536808001256 (PMC2960880; doi:10.1107/S1600536808001256)
Supplement: Supplementary file 2 [file e-64-0m478-Isup2.hkl]

# 
# h,k,l, Fc-squared, Fo-squared, sigma(Fo-squared) and status flag 
# 
data_I
_shelx_title ' _c006                            P21/c' 
_shelx_refln_list_code          4 
_shelx_F_calc_maximum      820.71 
_exptl_crystal_F_000      2795.31 
_reflns_d_resolution_high  0.8300 
 
loop_ 
 _symmetry_equiv_pos_as_xyz 
 'x, y, z' 
 '-x, y+1/2, -z+1/2' 
 '-x, -y, -z' 
 'x, -y-1/2, z-1/2' 
 
_cell_length_a    15.8250 
_cell_length_b    29.8730 
_cell_length_c    11.4345 
_cell_angle_alpha  90.000 
_cell_angle_beta   90.689 
_cell_angle_gamma  90.000 
 
_shelx_F_squared_multiplier     1.000 
 
loop_ 
 _refln_index_h 
 _refln_index_k 
 _refln_index_l 
 _refln_F_squared_calc 
 _refln_F_squared_meas 
 _refln_F_squared_sigma 
 _refln_observed_status 
   3   0   0    36950.24    35878.30    588.91 o 
   4   0   0   673572.00   620028.50  93114.16 o 
   5   0   0    32572.80    31892.93    553.98 o 
   6   0   0    66530.00    70899.63   1069.59 o 
   7   0   0    68673.98    70380.98   1375.56 o 
   8   0   0     2762.94     3796.96    147.82 o 
   9   0   0    33729.59    37287.13   1083.21 o 
  10   0   0    12087.35    13788.14    411.07 o 
  11   0   0     6972.35     7905.16    344.14 o 
  12   0   0    21206.46    24468.20    665.21 o 
  13   0   0    12781.82    15159.93    482.62 o 
  14   0   0     4420.02     4427.82    251.67 o 
  15   0   0    11432.80    11469.87    543.90 o 
  16   0   0    12920.97    10896.55   1266.92 o 
  17   0   0    23082.98    24177.38   1686.35 o 
  18   0   0     1414.28     1006.81    198.22 o 
  19   0   0    14110.78    13840.88   1125.38 o 
   3   1   0    31670.85    31640.68    401.05 o 
   4   1   0   143569.44   140705.86   1051.14 o 
   5   1   0      886.78     1283.72     79.20 o 
   6   1   0   122475.91   119338.17    984.57 o 
   7   1   0     7781.07     8951.08    170.10 o 
   8   1   0   181813.42   179892.42   1336.68 o 
   9   1   0    58578.97    60313.41    641.98 o 
  10   1   0    81316.57    85564.38   1008.22 o 
  11   1   0    29270.26    28410.31    393.05 o 
  12   1   0     8698.98     8933.90    255.54 o 
  13   1   0    36244.43    37616.14    677.73 o 
  14   1   0     6001.38     5992.33    189.35 o 
  15   1   0    10950.42    11479.90    341.58 o 
  16   1   0     1080.77     1135.07    165.24 o 
  17   1   0     8919.92     9166.20    659.87 o 
  18   1   0      857.97      877.27    154.98 o 
  19   1   0      562.75      480.85    143.31 o 
   3   2   0   225834.91   224007.55   1621.93 o 
   4   2   0    18035.53    17551.67    264.61 o 
   5   2   0   206195.22   207464.27   1568.25 o 
   6   2   0      115.61       40.21     43.30 o 
   7   2   0   234400.09   240274.09   1844.59 o 
   8   2   0    11310.59    11349.15    241.28 o 
   9   2   0   120835.69   122594.80   1064.85 o 
  10   2   0    45143.16    47287.84    594.57 o 
  11   2   0    28991.93    27907.68    386.48 o 
  12   2   0    22439.09    23561.88    406.23 o 
  13   2   0     7511.33     7172.36    219.65 o 
  14   2   0    23147.28    23423.34    447.26 o 
  15   2   0       30.31      205.08     74.31 o 
  16   2   0    11147.00    10165.50    530.41 o 
  17   2   0      711.63      648.59    224.54 o 
  18   2   0     3360.39     3386.37    309.72 o 
  19   2   0     1865.02     1893.03    341.94 o 
   2   3   0    66397.89    68062.29    471.66 o 
   3   3   0   243356.25   249743.08   2069.70 o 
   4   3   0    18245.45    19245.60    246.67 o 
   5   3   0   115388.23   113318.62   1230.61 o 
   6   3   0    76297.31    74438.09    590.78 o 
   7   3   0    17572.54    18533.01    278.52 o 
   8   3   0    60173.98    58154.87    566.00 o 
   9   3   0       24.59      318.49     54.70 o 
  10   3   0     7119.87     6584.66    154.58 o 
  11   3   0    14942.14    15616.69    309.92 o 
  12   3   0      590.36      761.93     69.98 o 
  13   3   0     2212.39     2103.54    131.43 o 
  14   3   0    16337.91    16333.36    509.41 o 
  15   3   0     6986.37     6591.08    231.61 o 
  16   3   0    13380.14    13074.79    435.07 o 
  17   3   0     4314.20     4301.06    277.61 o 
  18   3   0    18754.81    19345.53   1699.42 o 
   1   4   0     4925.92     4765.06     60.52 o 
   2   4   0   190098.27   186285.75   1442.45 o 
   3   4   0    28967.26    30494.71    342.26 o 
   4   4   0      507.87      428.56     48.41 o 
   5   4   0    55310.39    52925.65    619.23 o 
   6   4   0      318.37      351.41     42.36 o 
   7   4   0    69854.50    68940.66    798.20 o 
   8   4   0    44914.49    47066.09    579.81 o 
   9   4   0    81235.04    79754.94    814.27 o 
  10   4   0    44686.62    44117.96    564.00 o 
  11   4   0    14274.26    14427.58    315.06 o 
  12   4   0    22674.25    23329.50    402.42 o 
  13   4   0    11501.52    11380.06    302.96 o 
  14   4   0    15303.74    16092.45    452.90 o 
  15   4   0       29.49      206.09     59.29 o 
  16   4   0     6550.94     6249.71    278.60 o 
  17   4   0      362.25      461.58    180.81 o 
  18   4   0     2161.35     1724.58    468.53 o 
   1   5   0   231992.94   230611.97   1631.59 o 
   2   5   0    16262.38    16030.37    189.81 o 
   3   5   0    36078.31    34569.13    411.75 o 
   4   5   0    75663.50    74938.21    671.75 o 
   5   5   0    24590.14    26988.92    271.35 o 
   6   5   0    60066.42    62684.22    580.23 o 
   7   5   0     7425.24     7289.44    157.39 o 
   8   5   0    70756.40    73826.35    756.04 o 
   9   5   0     9960.95     9698.66    220.00 o 
  10   5   0    26462.88    26741.31    429.69 o 
  11   5   0    41612.82    43012.68    543.39 o 
  12   5   0    17940.16    18852.60    389.05 o 
  13   5   0     9626.91     9893.77    274.94 o 
  14   5   0     1080.47      956.13     92.58 o 
  15   5   0    12661.76    12177.18    401.70 o 
  16   5   0      167.52      288.28     64.96 o 
  17   5   0     1686.56     1579.57    414.02 o 
  18   5   0      917.94      699.36    167.38 o 
   1   6   0    32538.14    30126.73    357.03 o 
   2   6   0   133635.91   139941.25    958.05 o 
   3   6   0     8911.56     8939.82    136.13 o 
   4   6   0    18501.80    18446.61    213.85 o 
   5   6   0    40071.39    35937.16    443.48 o 
   6   6   0    68188.36    64146.51    620.68 o 
   7   6   0     7250.21     5607.68    135.28 o 
   8   6   0     3849.47     4133.74    101.01 o 
   9   6   0     4889.85     5044.75    132.97 o 
  10   6   0     4167.01     4259.23    125.20 o 
  11   6   0      144.02      337.73     50.93 o 
  12   6   0     2786.93     2960.47    130.11 o 
  13   6   0     8943.35     9364.17    266.16 o 
  14   6   0      191.68      246.83     76.66 o 
  15   6   0     4701.36     4614.62    194.94 o 
  16   6   0     2144.23     2039.48    176.22 o 
  17   6   0    11398.78    12073.61    510.70 o 
  18   6   0      684.10      375.22    121.85 o 
   1   7   0    10095.81     9767.78    138.28 o 
   2   7   0    12717.73    13575.46    165.78 o 
   3   7   0    11922.56    13315.46    139.97 o 
   4   7   0    32558.94    30233.98    366.91 o 
   5   7   0     1225.52     1505.55     57.59 o 
   6   7   0    37041.39    38646.80    467.97 o 
   7   7   0     2147.15     2424.51     80.98 o 
   8   7   0    53967.98    56338.67    445.21 o 
   9   7   0    13819.87    12289.92    227.50 o 
  10   7   0    12305.84    13429.12    251.59 o 
  11   7   0     4693.90     4725.93    130.60 o 
  12   7   0     2067.15     2298.47     94.05 o 
  13   7   0    12848.01    13040.33    316.17 o 
  14   7   0      997.80      680.65     83.07 o 
  15   7   0     6473.45     5737.34    287.17 o 
  16   7   0       12.86      146.99     71.78 o 
  17   7   0     1022.97      918.19    224.65 o 
  18   7   0        4.65      287.57    102.91 o 
   0   8   0     4318.02     6313.04    128.72 o 
   1   8   0     2364.92     2447.47    108.22 o 
   2   8   0    16151.28    17124.12    197.91 o 
   3   8   0    13045.78    11537.38    133.92 o 
   4   8   0     4018.85     3750.22     87.60 o 
   5   8   0    23339.96    21448.85    247.35 o 
   6   8   0     4437.83     3792.45     97.57 o 
   7   8   0    33001.11    32494.25    387.07 o 
   8   8   0     3722.65     3585.86     96.90 o 
   9   8   0     9556.31     9192.22    180.35 o 
  10   8   0    15186.85    16173.88    383.65 o 
  11   8   0     6418.06     5605.66    146.22 o 
  12   8   0     5977.85     6028.33    220.47 o 
  13   8   0     2547.95     2691.42    127.27 o 
  14   8   0     8208.10     7969.20    232.81 o 
  15   8   0      320.63      347.97     65.51 o 
  16   8   0     2221.17     1993.81    179.32 o 
  17   8   0      261.20      336.29     96.88 o 
  18   8   0      129.48      132.18    138.87 o 
   1   9   0    16211.44    17491.93    331.42 o 
   2   9   0      631.72      624.62     66.61 o 
   3   9   0    32093.60    29738.97    318.22 o 
   4   9   0    10646.90    10223.53    130.27 o 
   5   9   0    24046.56    24253.69    275.21 o 
   6   9   0     1655.61     1862.35     84.95 o 
   7   9   0    15350.88    15269.10    231.11 o 
   8   9   0    16161.93    14258.34    264.30 o 
   9   9   0     2971.00     2973.00     93.05 o 
  10   9   0      173.57      272.22     49.05 o 
  11   9   0      818.68      881.32     86.27 o 
  12   9   0     3625.32     4032.77    163.43 o 
  13   9   0       96.99      294.57     67.71 o 
  14   9   0     3047.84     3440.67    149.61 o 
  15   9   0      222.61      194.22     59.69 o 
  16   9   0     4960.74     5398.82    367.69 o 
  17   9   0      151.70      354.89    153.87 o 
  18   9   0     3578.76     3551.59    355.80 o 
   0  10   0    15410.18    15194.41    321.40 o 
   1  10   0      280.53      445.14     63.38 o 
   2  10   0      568.59      236.53     36.78 o 
   3  10   0    22448.92    24008.04    258.64 o 
   4  10   0      341.03      226.08     27.64 o 
   5  10   0    14508.60    12468.64    211.79 o 
   6  10   0    11256.49    12415.69    214.55 o 
   7  10   0    26622.30    25647.00    343.72 o 
   8  10   0      956.79      599.13     53.04 o 
   9  10   0     6886.87     6682.43    141.46 o 
  10  10   0    11845.38    12087.34    234.63 o 
  11  10   0     3063.10     2531.91    105.71 o 
  12  10   0     1437.92     1321.03     93.66 o 
  13  10   0     3650.25     4062.28    154.27 o 
  14  10   0     5110.21     4943.29    237.32 o 
  15  10   0      163.31      181.92     49.73 o 
  16  10   0       67.91      263.69     68.73 o 
  17  10   0      531.41      572.70    133.56 o 
  18  10   0        7.01      -34.66    181.54 o 
   1  11   0     1170.96     1715.88    205.50 o 
   2  11   0     2677.90     1778.51     89.69 o 
   3  11   0      298.59       92.93     35.42 o 
   4  11   0    13971.02    13899.32    217.92 o 
   5  11   0     1051.55      683.74     56.75 o 
   6  11   0    17641.98    18745.42    283.26 o 
   7  11   0      583.10      866.80     63.59 o 
   8  11   0       29.32      146.27     35.28 o 
   9  11   0     2595.80     2788.32     94.40 o 
  10  11   0     1356.35     1667.67     97.92 o 
  11  11   0     1484.70     1622.08     97.11 o 
  12  11   0     3501.10     3830.29    150.49 o 
  13  11   0     3560.92     3998.72    199.42 o 
  14  11   0      712.12      607.19     74.69 o 
  15  11   0     1290.72     1158.85    123.42 o 
  16  11   0      751.89      746.00    143.88 o 
  17  11   0      321.84      261.92    180.44 o 
  18  11   0      744.22      535.71    164.82 o 
   0  12   0    31468.77    29896.29    536.51 o 
   1  12   0     7907.08     8406.03    222.72 o 
   2  12   0    28925.86    25431.16    411.79 o 
   3  12   0      488.05      187.66     33.20 o 
   4  12   0    75556.52    74914.88    725.15 o 
   5  12   0       33.74       77.22     59.29 o 
   6  12   0    28996.02    28581.63    368.48 o 
   7  12   0    10922.40    11053.24    208.59 o 
   8  12   0    13200.94    13174.39    283.40 o 
   9  12   0    14473.09    14680.81    295.92 o 
  10  12   0    13759.67    15107.42    313.17 o 
  11  12   0     7192.84     6638.61    212.96 o 
  12  12   0       17.47      257.72     64.71 o 
  13  12   0    11485.37    12339.75    335.42 o 
  14  12   0      727.66      549.88     84.30 o 
  15  12   0     4002.63     4142.89    295.75 o 
  16  12   0      870.09      976.70    216.13 o 
  17  12   0     4314.78     4372.80    365.21 o 
   1  13   0    15936.25    16000.52    369.86 o 
   2  13   0       93.59      305.16     77.07 o 
   3  13   0     4462.51     3826.03    112.33 o 
   4  13   0    20558.10    21643.18    346.66 o 
   5  13   0     8877.17     8563.26    244.96 o 
   6  13   0      536.94      773.75     80.78 o 
   7  13   0     4653.08     4153.52    119.96 o 
   8  13   0     7191.66     7146.24    147.90 o 
   9  13   0     2105.40     2422.79    101.69 o 
  10  13   0      474.71      588.72     73.06 o 
  11  13   0      766.30      885.83     87.62 o 
  12  13   0     4411.27     3947.12    154.78 o 
  13  13   0      620.78      417.40     71.93 o 
  14  13   0     1305.21     1043.38    108.43 o 
  15  13   0      912.47      705.50    142.40 o 
  16  13   0     1461.64     1291.64    211.24 o 
  17  13   0     1008.39     1018.50    216.28 o 
   0  14   0    19198.71    18008.85    424.60 o 
   1  14   0      716.54      451.80    146.43 o 
   2  14   0     8571.77     8756.60    211.43 o 
   3  14   0     5694.81     6277.09    178.14 o 
   4  14   0     6462.71     6997.08    178.65 o 
   5  14   0     3555.35     3288.66    114.78 o 
   6  14   0     4766.92     4371.37    112.08 o 
   7  14   0      348.99      509.00     64.81 o 
   8  14   0     9692.23     9802.24    215.66 o 
   9  14   0      408.44      355.74     64.55 o 
  10  14   0      357.46      386.58     85.75 o 
  11  14   0     1322.36     1322.48    106.93 o 
  12  14   0     1185.32     1280.42     94.00 o 
  13  14   0     1352.09      986.58     99.58 o 
  14  14   0      339.19      257.94     78.67 o 
  15  14   0     1421.43     1312.47    278.65 o 
  16  14   0       19.15      172.87    100.05 o 
  17  14   0     1420.68      972.84    245.52 o 
   1  15   0    20971.19    23813.08    946.15 o 
   2  15   0       31.58      288.29     77.77 o 
   3  15   0    28843.09    27984.58    475.18 o 
   4  15   0       92.89      196.23     42.02 o 
   5  15   0    25316.02    24928.07    349.58 o 
   6  15   0     1578.67     1898.22    116.40 o 
   7  15   0    11154.89    11626.21    222.47 o 
   8  15   0    18132.01    18618.65    397.48 o 
   9  15   0    11732.05    11820.83    259.70 o 
  10  15   0    11745.58    12541.08    266.27 o 
  11  15   0     2529.56     2040.86    166.63 o 
  12  15   0    11347.51    11678.48    325.73 o 
  13  15   0      699.73      885.24    136.69 o 
  14  15   0     7341.16     6996.59    302.53 o 
  15  15   0     1431.13     1763.11    294.48 o 
  16  15   0     2763.17     2434.70    311.00 o 
  17  15   0     1352.35     1419.19    305.11 o 
   0  16   0    72989.39    73252.59   1816.74 o 
   1  16   0     3077.70     3194.96    193.50 o 
   2  16   0    18605.49    18988.17    326.12 o 
   3  16   0     4832.98     4198.39    161.86 o 
   4  16   0    10442.57     9207.41    278.59 o 
   5  16   0       59.00      100.01     81.36 o 
   6  16   0     4244.87     4214.09    126.04 o 
   7  16   0       57.63      192.87     56.96 o 
   8  16   0      115.59      203.74     61.36 o 
   9  16   0      375.37      374.30     53.47 o 
  10  16   0      177.74      291.75     77.69 o 
  11  16   0       14.70      119.22     66.43 o 
  12  16   0      106.66      203.26     69.00 o 
  13  16   0     2735.67     2992.94    167.96 o 
  14  16   0      103.93      246.53    110.76 o 
  15  16   0      676.19      638.80    108.18 o 
  16  16   0      460.68      471.96    235.07 o 
  17  16   0     3374.19     3695.38    447.20 o 
   1  17   0    21319.81    21435.23    599.72 o 
   2  17   0      219.08      322.08     68.67 o 
   3  17   0    10037.74    10153.38    300.71 o 
   4  17   0      520.31      383.66     63.25 o 
   5  17   0     3256.63     3718.92    134.78 o 
   6  17   0      428.12      418.24     58.32 o 
   7  17   0     4418.42     4544.95    179.42 o 
   8  17   0     3059.44     3128.94    130.82 o 
   9  17   0       75.02      141.55     50.96 o 
  10  17   0       59.35      192.11     55.92 o 
  11  17   0      670.71     1061.07    124.91 o 
  12  17   0      117.95      190.83     57.82 o 
  13  17   0       82.37      253.26    134.64 o 
  14  17   0     1194.56     1238.34    156.93 o 
  15  17   0     1489.83     1335.12    201.45 o 
  16  17   0      819.91      475.74    154.84 o 
   0  18   0     9367.21     9698.16    290.55 o 
   1  18   0      336.85     1008.96    209.22 o 
   2  18   0     2371.98     2645.72    162.47 o 
   3  18   0     3270.71     3884.94    167.66 o 
   4  18   0    12949.22    12540.75    255.45 o 
   5  18   0    19216.78    19780.12    431.40 o 
   6  18   0     1970.72     2320.35    112.84 o 
   7  18   0    19788.59    19965.29    394.62 o 
   8  18   0     7989.78     8011.84    200.38 o 
   9  18   0    15528.75    16707.11    412.12 o 
  10  18   0     8499.77     8433.98    284.42 o 
  11  18   0     7635.13     8181.63    253.13 o 
  12  18   0     3627.87     3526.92    181.28 o 
  13  18   0     6058.38     6761.46    364.97 o 
  14  18   0     5270.28     5105.31    378.00 o 
  15  18   0     2600.70     1864.88    422.95 o 
  16  18   0     3059.11     3514.70    431.86 o 
   1  19   0    31573.73    34010.46    896.72 o 
   2  19   0     7183.08     6771.59    433.90 o 
   3  19   0    10269.04    11128.60    388.78 o 
   4  19   0     2925.25     3056.85    164.68 o 
   5  19   0     9632.65    10330.94    236.45 o 
   6  19   0    13978.52    13207.92    283.05 o 
   7  19   0      144.18      213.24     87.38 o 
   8  19   0     7940.87     8242.36    289.78 o 
   9  19   0      620.66      977.84    124.68 o 
  10  19   0     2275.90     2195.55    159.90 o 
  11  19   0      784.24     1037.77    130.03 o 
  12  19   0      326.14      288.92     69.56 o 
  13  19   0      476.57      471.39    102.60 o 
  14  19   0     1513.87     1358.18    311.44 o 
  15  19   0     1336.47     1815.65    503.09 o 
  16  19   0     2333.53     2522.24    411.86 o 
   0  20   0    46282.50    50166.03   1821.96 o 
   1  20   0      166.05      465.50    205.18 o 
   2  20   0    44697.91    41383.16   1431.42 o 
   3  20   0     4532.98     3961.65    158.74 o 
   4  20   0    19722.84    20207.43    571.15 o 
   5  20   0      745.37      652.22     78.40 o 
   6  20   0     2902.77     2538.48    163.17 o 
   7  20   0     5168.08     5269.90    201.35 o 
   8  20   0      365.57      222.53     92.92 o 
   9  20   0     3539.01     3357.34    199.40 o 
  10  20   0     1506.33     1147.57    133.70 o 
  11  20   0      211.22      127.45     62.86 o 
  12  20   0     1602.99     1618.39    190.54 o 
  13  20   0       53.96      337.56    125.62 o 
  14  20   0     2238.50     1937.17    220.45 o 
  15  20   0     1419.48     1311.90    334.29 o 
   1  21   0     2385.18     2098.81    146.70 o 
   2  21   0     4606.73     3985.41    258.45 o 
   3  21   0      951.18      843.11    178.10 o 
   4  21   0    15330.21    16675.12    600.00 o 
   5  21   0     1769.01     1693.94    109.94 o 
   6  21   0    30018.97    30140.40    606.35 o 
   7  21   0     4367.67     4690.52    220.66 o 
   8  21   0    14294.58    15041.30    668.06 o 
   9  21   0    25860.63    24739.05    479.53 o 
  10  21   0    17154.74    18677.63    536.48 o 
  11  21   0    12850.04    14029.18    430.69 o 
  12  21   0     7069.79     7015.79    319.32 o 
  13  21   0    12866.84    13424.65    588.27 o 
  14  21   0     4714.99     4945.93    651.57 o 
  15  21   0     5489.81     5647.09    543.02 o 
   0  22   0    41696.05    42100.10   1014.94 o 
   1  22   0     1650.19     2672.58    260.41 o 
   2  22   0    17630.24    16619.24    539.68 o 
   3  22   0     8560.95     8465.43    496.24 o 
   4  22   0    21486.05    22298.29   1063.04 o 
   5  22   0     9060.36     8436.35    310.34 o 
   6  22   0     3009.30     2744.70    271.69 o 
   7  22   0    13314.37    13963.24    421.86 o 
   8  22   0      260.99      272.16     76.85 o 
   9  22   0     2371.46     2104.73    165.14 o 
  10  22   0      557.11      370.91     66.07 o 
  11  22   0      682.68      479.51    102.78 o 
  12  22   0     3065.36     3119.29    404.07 o 
  13  22   0      695.66      547.52    101.94 o 
  14  22   0     2254.19     1977.22    352.56 o 
  15  22   0     1434.90     1249.15    395.04 o 
   1  23   0    30379.69    29915.93   2159.82 o 
   2  23   0     3766.93     3691.54    175.87 o 
   3  23   0    27275.99    29240.62   1016.14 o 
   4  23   0    21505.95    21311.07    736.99 o 
   5  23   0     7456.52     7368.88    356.40 o 
   6  23   0    14849.92    15103.98    420.35 o 
   7  23   0     6652.00     7210.03    317.14 o 
   8  23   0     9406.60     9602.35    344.48 o 
   9  23   0      358.10      375.47     94.21 o 
  10  23   0     2164.60     2288.99    150.46 o 
  11  23   0      434.18      319.23     81.62 o 
  12  23   0       14.11      189.47    104.70 o 
  13  23   0     4060.70     4981.92    721.46 o 
  14  23   0      895.91      724.22    250.43 o 
   0  24   0     3475.74     3143.62    220.14 o 
   1  24   0     1975.93     2881.51    515.76 o 
   2  24   0     1743.21     1804.63    155.21 o 
   3  24   0    15574.40    17744.15    617.07 o 
   4  24   0      161.38      289.87    118.92 o 
   5  24   0    37945.46    38349.11    993.34 o 
   6  24   0     3600.41     2947.82    243.04 o 
   7  24   0    28052.43    28499.43    554.75 o 
   8  24   0    14674.07    14806.58    486.95 o 
   9  24   0    18793.35    19281.90    617.58 o 
  10  24   0    14862.63    14860.54    474.52 o 
  11  24   0     8163.36     8262.45    390.04 o 
  12  24   0    15353.14    17738.20   1347.08 o 
  13  24   0     4803.15     5170.50    626.25 o 
  14  24   0     8759.94     9722.17   1097.35 o 
   1  25   0    39072.85    38735.17    875.23 o 
   2  25   0     1705.82     2486.22    391.95 o 
   3  25   0    23479.23    25262.37    724.66 o 
   4  25   0     3934.23     3747.98    228.44 o 
   5  25   0    14686.40    14634.86   1142.53 o 
   6  25   0     6627.10     6699.11    254.29 o 
   7  25   0       14.93      139.61    146.37 o 
   8  25   0     4582.63     4484.81    256.76 o 
   9  25   0       20.27      213.15     78.07 o 
  10  25   0     1930.30     1241.95    133.34 o 
  11  25   0     2651.12     2165.52    352.28 o 
  12  25   0      288.81      392.16    253.14 o 
  13  25   0     2910.36     3339.70    353.91 o 
   0  26   0    25004.89    26577.64    836.60 o 
   1  26   0     1069.78     1221.01    694.35 o 
   2  26   0    44076.15    47174.74   1351.00 o 
   3  26   0     5642.89     5213.72    348.01 o 
   4  26   0    11507.50    11396.16    429.90 o 
   5  26   0    14102.60    13300.56    392.57 o 
   6  26   0     4897.57     4640.93    296.38 o 
   7  26   0     5819.85     5335.77    302.18 o 
   8  26   0       21.57      135.50     71.57 o 
   9  26   0     3651.32     3385.18    278.59 o 
  10  26   0      951.84      625.36    110.08 o 
  11  26   0       77.77      252.64    100.63 o 
  12  26   0     2121.16     2352.93    249.55 o 
  13  26   0      136.67      388.79    390.67 o 
   1  27   0       42.79      231.97     98.01 o 
   2  27   0     4738.26     6326.20   2938.15 o 
   3  27   0       67.12       69.87    195.89 o 
   4  27   0    20789.02    17188.96   1233.73 o 
   5  27   0      183.11      434.62     92.77 o 
   6  27   0    23007.05    23092.84    735.31 o 
   7  27   0     5419.26     5362.19    277.05 o 
   8  27   0    15090.50    14952.19    503.57 o 
   9  27   0     5775.85     5746.83    303.67 o 
  10  27   0     5745.21     5955.24    366.64 o 
  11  27   0    11220.82    11589.08    947.48 o 
  12  27   0     5995.88     6106.65    835.35 o 
   0  28   0    15056.10    14546.05    653.23 o 
   1  28   0     1424.09     1502.21    160.65 o 
   2  28   0    17431.96    17493.84    742.32 o 
   3  28   0     4500.53     4431.25    412.81 o 
   4  28   0    12371.35     9960.02    867.71 o 
   5  28   0     8221.28     8486.86    455.84 o 
   6  28   0     2767.87     3217.77    523.89 o 
   7  28   0     5465.76     5080.23    470.08 o 
   8  28   0      329.82      464.73    183.94 o 
   9  28   0     1044.87     1149.94    232.88 o 
  10  28   0       49.63      289.38     91.88 o 
  11  28   0      414.34      464.37    130.11 o 
   1  29   0    18229.33    17962.31    683.94 o 
   2  29   0      231.08      396.87     95.14 o 
   3  29   0    13664.22    11417.99    979.16 o 
   4  29   0     3178.30     3246.50    436.32 o 
   5  29   0     3017.91     2950.97    319.08 o 
   6  29   0     1998.28     1471.60    257.77 o 
   7  29   0      722.55      614.93     96.40 o 
   8  29   0     1388.77      929.90    152.23 o 
   9  29   0      450.18      406.72     97.07 o 
  10  29   0      341.33      485.00    132.08 o 
  11  29   0      749.95      466.20    342.09 o 
   0  30   0      153.47      307.03    110.78 o 
   1  30   0       90.27      557.58    176.02 o 
   2  30   0      380.18      371.46     92.10 o 
   3  30   0     4540.10     3953.89    539.10 o 
   4  30   0       18.05       12.49     75.56 o 
   5  30   0     6707.51     6422.78    585.61 o 
   6  30   0     3398.70     3291.73    246.48 o 
   7  30   0     9021.54     9165.86    463.73 o 
   8  30   0     4506.42     4361.98    405.20 o 
   9  30   0     5391.62     5410.33    383.19 o 
  10  30   0     4249.16     4626.50    407.49 o 
   1  31   0     8479.87     9769.81    402.47 o 
   2  31   0     1286.91     1039.87    143.07 o 
   3  31   0     8752.66     9014.24    589.64 o 
   4  31   0     2435.23     1965.35    237.38 o 
   5  31   0     4113.15     4369.89    458.32 o 
   6  31   0     3191.55     3087.55    247.68 o 
   7  31   0      860.91      463.40    142.45 o 
   8  31   0      199.98      208.64    202.39 o 
   9  31   0        2.77      405.46    139.84 o 
   0  32   0     5991.13     6730.46    557.99 o 
   1  32   0       69.83      263.49     82.00 o 
   2  32   0     5235.65     5281.75    327.72 o 
   3  32   0     1340.75     1521.75    223.77 o 
   4  32   0     2865.27     3108.06    240.68 o 
   5  32   0      664.40      443.14    115.35 o 
   6  32   0     1456.21     1116.52    323.49 o 
   7  32   0      254.84      361.43     88.38 o 
   8  32   0      684.25      663.41    121.38 o 
   1  33   0     1538.79     1683.72    195.50 o 
   2  33   0      725.03      804.13    258.79 o 
   3  33   0     1212.88     1129.22    171.71 o 
   4  33   0     1760.69     1601.72    297.27 o 
   5  33   0     2175.42     2301.56    223.15 o 
   6  33   0     4937.01     4341.23    339.90 o 
   7  33   0     3522.45     3036.05    287.76 o 
   0  34   0     3964.65     4504.44    401.06 o 
   1  34   0      161.46      149.79     96.90 o 
   2  34   0     4507.03     4507.27    282.89 o 
   3  34   0        1.37      186.83    101.03 o 
   4  34   0     1760.67     1765.98    226.11 o 
   5  34   0      342.55      440.66    214.16 o 
   6  34   0      460.11      516.12    114.22 o 
   1  35   0     3344.06     3148.80    429.33 o 
   2  35   0        5.87      117.89    118.07 o 
   3  35   0     2447.43     2393.49    321.96 o 
   4  35   0       50.60      260.47    114.16 o 
 -19   1   1      182.65      333.75    119.96 o 
 -18   1   1     3377.22     3470.42    263.37 o 
 -17   1   1      265.72      405.87    109.79 o 
 -16   1   1     2463.17     2379.94    188.47 o 
 -15   1   1      814.73      861.42     88.13 o 
 -14   1   1     8991.56     8784.22    261.39 o 
 -13   1   1      297.34      358.96     61.56 o 
 -12   1   1     4730.45     4641.04    152.79 o 
 -11   1   1     3169.25     2828.84    103.27 o 
 -10   1   1    16735.51    17134.15    301.25 o 
  -9   1   1     4561.28     4534.73    113.70 o 
  -8   1   1    31315.94    31456.90    387.13 o 
  -7   1   1     6132.87     4699.76    128.50 o 
  -6   1   1    33366.46    35789.34    451.95 o 
  -5   1   1    66058.55    68281.90    595.76 o 
  -4   1   1    21111.34    21677.99    235.46 o 
  -3   1   1    45972.72    45427.18    607.51 o 
  -2   1   1    22636.94    25846.36    315.60 o 
   2   1   1     1750.04     2122.91     56.86 o 
   3   1   1     7516.33    10190.10    119.49 o 
   4   1   1        5.18       95.64     30.76 o 
   5   1   1    23464.17    21239.18    235.18 o 
   6   1   1     3791.06     3655.37     75.86 o 
   7   1   1     9507.49     8259.33    148.30 o 
   8   1   1     1412.64     1701.25     82.16 o 
   9   1   1     9456.78     9168.61    184.80 o 
  10   1   1        8.80       52.24     63.48 o 
  11   1   1     2304.58     2525.73     94.79 o 
  12   1   1      184.88      247.82     81.28 o 
  13   1   1    15423.06    15737.50    419.97 o 
  14   1   1     2433.19     2005.81    144.29 o 
  15   1   1     5051.20     4310.47    191.22 o 
  16   1   1      277.39      209.68     73.36 o 
  17   1   1     1341.19      956.80    140.28 o 
  18   1   1     2153.90     2437.09    354.18 o 
 -19   2   1      415.61      197.76    117.54 o 
 -18   2   1      906.61      797.37    142.59 o 
 -17   2   1     1685.09     1324.00    174.16 o 
 -16   2   1     1026.36      791.68     86.08 o 
 -15   2   1      339.39      422.83     64.75 o 
 -14   2   1      122.37      286.81     58.45 o 
 -13   2   1    16884.70    17525.13    384.23 o 
 -12   2   1     1328.35     1388.81     94.18 o 
 -11   2   1      437.80      602.29     58.06 o 
 -10   2   1     7874.98     7429.89    154.64 o 
  -9   2   1    14813.19    14899.42    264.98 o 
  -8   2   1    51430.11    55831.91    772.33 o 
  -7   2   1    26740.33    29644.83    388.65 o 
  -6   2   1    14772.58    14849.80    174.08 o 
  -5   2   1    18653.02    18359.96    205.37 o 
  -4   2   1   100702.84   101811.23    835.02 o 
  -3   2   1    53840.86    52819.95    608.11 o 
  -2   2   1     7802.55     9125.41    146.30 o 
   2   2   1    31705.46    29615.01    351.64 o 
   3   2   1     6521.04     7923.04    223.02 o 
   4   2   1    53930.64    50362.59    577.39 o 
   5   2   1     1503.42     1037.78     50.10 o 
   6   2   1      176.29       91.35     50.96 o 
   7   2   1     1483.60     1772.59     78.33 o 
   8   2   1     8767.28     7746.51    151.86 o 
   9   2   1    17963.45    17628.71    258.26 o 
  10   2   1     8369.05     9369.50    171.01 o 
  11   2   1     5267.56     5806.69    151.38 o 
  12   2   1      629.56      873.22     81.46 o 
  13   2   1     9045.07     9451.19    313.73 o 
  14   2   1    11280.35    11629.47    352.92 o 
  15   2   1     4602.87     4144.92    193.98 o 
  16   2   1     2211.62     2207.16    208.18 o 
  17   2   1     2733.14     2325.65    264.01 o 
  18   2   1     3786.13     3550.06    372.42 o 
 -18   3   1     1755.60     1874.55    272.98 o 
 -17   3   1      913.77      789.64    108.76 o 
 -16   3   1      444.93      338.09     64.39 o 
 -15   3   1       23.70      280.34     58.80 o 
 -14   3   1     1924.22     1824.50    117.59 o 
 -13   3   1     5019.34     5002.30    206.48 o 
 -12   3   1      576.74      536.66     65.50 o 
 -11   3   1      310.73      322.15     51.62 o 
 -10   3   1      193.19      225.51     55.17 o 
  -9   3   1      123.28      225.97     38.04 o 
  -8   3   1      132.81      157.75     30.73 o 
  -7   3   1      563.59      336.47     36.00 o 
  -6   3   1     1512.21     1233.69     66.13 o 
  -5   3   1     2969.85     3072.29     80.37 o 
  -4   3   1     3728.59     3270.04     82.81 o 
  -3   3   1      219.99      557.23     52.47 o 
  -2   3   1    16240.50    18156.48    266.91 o 
   1   3   1      182.24      390.72     34.49 o 
   2   3   1     6566.83     7729.31     71.22 o 
   3   3   1      778.11      629.80     63.22 o 
   4   3   1     6756.08     6176.54     87.62 o 
   5   3   1    11125.38     9105.04    112.79 o 
   6   3   1       59.50       88.93     21.77 o 
   7   3   1     6400.24     5545.67    143.29 o 
   8   3   1       41.03      157.76     41.57 o 
   9   3   1    12858.88    11925.80    212.48 o 
  10   3   1      311.35      174.86     58.62 o 
  11   3   1       11.66       62.83     62.52 o 
  12   3   1      606.21      706.40     95.67 o 
  13   3   1      885.83     1132.75     93.97 o 
  14   3   1       67.91      119.33    106.15 o 
  15   3   1      997.65      938.60    116.96 o 
  16   3   1      910.86      755.21    127.76 o 
  17   3   1     1187.34     1420.33    314.78 o 
  18   3   1       12.97      138.27    162.97 o 
 -18   4   1       16.44       95.91    110.44 o 
 -17   4   1    10441.57     9959.17    497.55 o 
 -16   4   1      855.89      500.16     73.41 o 
 -15   4   1    10369.74    10319.65    313.41 o 
 -14   4   1        9.81      203.31     55.84 o 
 -13   4   1    23992.54    27291.64    458.60 o 
 -12   4   1     4367.04     3948.72    144.23 o 
 -11   4   1    19818.63    21829.76    463.32 o 
 -10   4   1     2464.10     3104.90    135.04 o 
  -9   4   1     7256.44     7660.50    171.59 o 
  -8   4   1    13846.48    12021.06    215.15 o 
  -7   4   1    11333.59    11717.14    249.62 o 
  -6   4   1      296.69      612.00     53.93 o 
  -5   4   1     4823.34     3747.61     79.25 o 
  -4   4   1    12510.86    13024.89    144.62 o 
  -3   4   1    25828.77    26719.52    253.13 o 
  -2   4   1     2898.72     2514.41    143.63 o 
  -1   4   1    43003.17    42490.10    485.95 o 
   0   4   1    40598.64    43782.29    499.62 o 
   1   4   1    16145.29    18441.35    179.33 o 
   2   4   1    98478.45    93933.16    800.32 o 
   3   4   1      779.91      709.95    111.82 o 
   4   4   1    46052.56    43719.43    550.30 o 
   5   4   1       17.35       -2.13     32.82 o 
   6   4   1    72093.55    76125.81    656.99 o 
   7   4   1     1495.66     1301.24     64.69 o 
   8   4   1    49970.40    52056.82    505.28 o 
   9   4   1     5967.15     6489.84    133.89 o 
  10   4   1    29031.09    32090.90    418.56 o 
  11   4   1     2714.61     2748.27     94.83 o 
  12   4   1     3909.69     3375.46    177.55 o 
  13   4   1     2147.71     2244.58    162.27 o 
  14   4   1     6654.02     6644.22    248.10 o 
  15   4   1      211.62      132.15     59.61 o 
  16   4   1       82.65      208.24     56.37 o 
  17   4   1     1050.38      930.93    175.21 o 
  18   4   1      231.22      358.84    143.19 o 
 -18   5   1      212.17      363.98    106.00 o 
 -17   5   1     1755.20     1092.22    267.77 o 
 -16   5   1      242.96      296.59     64.65 o 
 -15   5   1      155.66      343.69     92.01 o 
 -14   5   1     3130.99     2845.71    128.52 o 
 -13   5   1     1511.98     2307.44    130.30 o 
 -12   5   1     2157.35     2579.65    108.05 o 
 -11   5   1     3837.38     4611.38    150.65 o 
 -10   5   1     4662.49     4717.96    166.45 o 
  -9   5   1    57223.51    58537.37    672.02 o 
  -8   5   1    36712.05    38262.16    464.95 o 
  -7   5   1    43058.48    42283.66    516.88 o 
  -6   5   1    20563.60    18137.51    264.53 o 
  -5   5   1    35535.92    33853.52    416.86 o 
  -4   5   1     7273.17     6754.28     90.20 o 
  -3   5   1    19529.38    19604.13    199.74 o 
  -2   5   1    51667.28    50350.64    734.02 o 
  -1   5   1     2820.83     2457.71     59.98 o 
   0   5   1    47507.60    55299.00    615.90 o 
   1   5   1     3440.25     3213.33     70.38 o 
   2   5   1    43826.87    44296.71    929.41 o 
   3   5   1    11387.88    11898.06    262.64 o 
   4   5   1     1009.79      832.69     40.73 o 
   5   5   1    44368.46    41579.93    496.33 o 
   6   5   1     1741.01     2279.80     84.43 o 
   7   5   1     1148.08     1778.71     80.27 o 
   8   5   1    29618.12    29192.22    355.35 o 
   9   5   1     3561.55     3505.85    114.34 o 
  10   5   1    19195.63    19918.54    279.52 o 
  11   5   1      672.12      741.48     76.30 o 
  12   5   1     8872.20     8835.74    187.62 o 
  13   5   1     5058.49     4890.41    168.68 o 
  14   5   1    12324.08    12580.92    548.50 o 
  15   5   1     3979.79     3437.49    198.67 o 
  16   5   1     5104.03     5266.26    375.95 o 
  17   5   1     4648.36     5032.09    365.14 o 
  18   5   1     4300.50     4381.67    394.51 o 
 -18   6   1      993.49      644.80    179.16 o 
 -17   6   1     3262.00     2783.62    231.49 o 
 -16   6   1      129.42      324.57     74.79 o 
 -15   6   1     1668.91     1762.84    136.06 o 
 -14   6   1      213.56      387.43     66.74 o 
 -13   6   1     2554.77     2687.11    138.26 o 
 -12   6   1      143.25      353.65     65.38 o 
 -11   6   1       97.98      127.63     53.35 o 
 -10   6   1    17570.47    18069.23    278.45 o 
  -9   6   1     1354.89     1343.30     67.85 o 
  -8   6   1    10691.08    10633.05    197.92 o 
  -7   6   1     1865.10     1458.14     84.08 o 
  -6   6   1     3669.48     4511.81    107.13 o 
  -5   6   1     1214.68      888.70     58.47 o 
  -4   6   1     1903.16     2101.07     63.53 o 
  -3   6   1    25093.30    23709.47    246.13 o 
  -2   6   1     8747.72     6833.61    165.98 o 
  -1   6   1    44063.80    46777.03    543.78 o 
   0   6   1    76976.55    73454.72    529.17 o 
   1   6   1   118517.30   125472.09   1283.90 o 
   2   6   1     7325.90     7403.70    137.45 o 
   3   6   1    21404.92    16568.00    270.83 o 
   4   6   1    13261.17    12025.74    126.51 o 
   5   6   1      850.83      922.48     41.89 o 
   6   6   1     4052.56     3478.59     96.31 o 
   7   6   1     6833.39     6861.93    136.94 o 
   8   6   1    12425.65    13583.87    215.67 o 
   9   6   1    12988.33    12799.39    225.13 o 
  10   6   1     1066.47     1414.35     85.53 o 
  11   6   1     9570.49    10965.84    265.38 o 
  12   6   1       87.54      108.07     41.44 o 
  13   6   1     3504.36     3743.54    202.73 o 
  14   6   1       73.86      200.90     68.23 o 
  15   6   1     2817.62     2488.66    162.73 o 
  16   6   1     3139.84     3077.90    263.56 o 
  17   6   1     1310.74      888.21    235.59 o 
  18   6   1     2568.74     1979.25    285.42 o 
 -18   7   1     7062.79     7734.03    522.37 o 
 -17   7   1      175.89      185.49    132.95 o 
 -16   7   1    20193.39    21013.24    693.98 o 
 -15   7   1       86.82       98.34     73.36 o 
 -14   7   1    17242.31    17185.04    411.73 o 
 -13   7   1     1045.39      933.15    100.54 o 
 -12   7   1    35781.95    37475.77    675.76 o 
 -11   7   1     3327.44     3301.06    127.23 o 
 -10   7   1    12226.71    12836.63    252.20 o 
  -9   7   1    21111.63    20446.06    291.42 o 
  -8   7   1     5662.01     5544.74    145.14 o 
  -7   7   1     5540.03     4992.05    171.43 o 
  -6   7   1      604.50      633.47     44.28 o 
  -5   7   1     2323.46     1659.85     73.70 o 
  -4   7   1      213.61      230.67     61.40 o 
  -3   7   1     6663.75     5976.61     92.06 o 
  -2   7   1    27275.32    28225.31    374.85 o 
  -1   7   1    56258.93    57858.17    786.75 o 
   0   7   1    22617.60    20213.44    212.48 o 
   1   7   1   218464.55   216455.39   2766.95 o 
   2   7   1      143.08      320.41     68.25 o 
   3   7   1    91528.66    82523.16    877.22 o 
   4   7   1     1293.07     1483.77     58.33 o 
   5   7   1    50474.19    49886.13    583.03 o 
   6   7   1    13080.15    12658.92    240.84 o 
   7   7   1   137529.38   142135.52    920.17 o 
   8   7   1     6231.87     5359.68     98.87 o 
   9   7   1    35064.57    35672.46    355.43 o 
  10   7   1    25055.02    25390.35    454.38 o 
  11   7   1    16435.12    16780.30    332.03 o 
  12   7   1      178.73      210.34     53.35 o 
  13   7   1     2161.93     2419.88    180.97 o 
  14   7   1      215.52      277.22     58.51 o 
  15   7   1     1031.92      871.36    101.69 o 
  16   7   1       23.28      156.98     54.26 o 
  17   7   1     1606.82     1994.94    223.47 o 
  18   7   1      901.94      675.12    116.73 o 
 -18   8   1     1273.67     1015.79    266.50 o 
 -17   8   1       75.80      262.20     88.90 o 
 -16   8   1      972.86      846.58    126.18 o 
 -15   8   1       45.25      223.30     52.67 o 
 -14   8   1     1662.01     1588.12    157.04 o 
 -13   8   1     3688.84     3617.87    148.93 o 
 -12   8   1      145.46      308.86     55.57 o 
 -11   8   1     1545.87     1722.86     95.35 o 
 -10   8   1    26741.84    28916.47    422.78 o 
  -9   8   1    16010.86    16588.37    289.49 o 
  -8   8   1    14858.24    14484.39    280.88 o 
  -7   8   1    85721.80    88344.17   1002.19 o 
  -6   8   1    35852.54    35728.26    441.18 o 
  -5   8   1    42792.87    40397.95    484.34 o 
  -4   8   1     1629.19     1327.09     55.00 o 
  -3   8   1    57078.19    59865.29    526.66 o 
  -2   8   1     8865.18     7744.76    147.52 o 
  -1   8   1    82603.86    81858.62    675.22 o 
   0   8   1       28.49      202.72     35.73 o 
   1   8   1    31646.75    30016.08    380.61 o 
   2   8   1     7000.35     8470.99    168.43 o 
   3   8   1     1292.41      935.27    110.65 o 
   4   8   1     2634.94     2872.57    107.89 o 
   5   8   1     1116.64     1410.91     72.52 o 
   6   8   1      117.88      184.96     30.49 o 
   7   8   1     8050.25     8673.02    194.43 o 
   8   8   1      960.83      666.93     50.67 o 
   9   8   1    23211.74    25820.79    419.06 o 
  10   8   1     3590.03     3757.99    129.65 o 
  11   8   1     8901.40     8634.61    207.20 o 
  12   8   1      143.53      179.11     42.93 o 
  13   8   1    13543.47    14669.26    504.87 o 
  14   8   1     7199.86     7659.25    240.62 o 
  15   8   1     7910.29     7519.04    317.24 o 
  16   8   1     7174.20     7427.72    571.90 o 
  17   8   1     6450.44     6998.58    587.09 o 
  18   8   1     6753.49     7063.73    429.62 o 
 -18   9   1     3334.92     3518.69    734.22 o 
 -17   9   1      146.89      261.93     84.74 o 
 -16   9   1     4754.36     4884.59    406.96 o 
 -15   9   1       56.02      229.66     67.56 o 
 -14   9   1     4550.11     4690.59    215.66 o 
 -13   9   1     1014.61      839.20     81.68 o 
 -12   9   1     4249.46     4719.46    201.35 o 
 -11   9   1    20534.11    20423.43    391.52 o 
 -10   9   1      104.40      254.87     60.83 o 
  -9   9   1    49758.20    50396.33    625.35 o 
  -8   9   1      501.90      357.54     54.96 o 
  -7   9   1    43115.09    42324.59    572.61 o 
  -6   9   1     7721.61     7534.05    154.42 o 
  -5   9   1     4227.96     4616.44    105.38 o 
  -4   9   1    24385.39    22960.81    263.06 o 
  -3   9   1     2950.16     3842.13     87.08 o 
  -2   9   1    32131.37    30238.41    491.20 o 
  -1   9   1     4801.47     5503.01    154.00 o 
   0   9   1    38690.95    36078.63    519.22 o 
   1   9   1    17377.28    18919.99    250.24 o 
   2   9   1     2637.62     2895.67    133.45 o 
   3   9   1    11495.32    10105.25    288.60 o 
   4   9   1      684.93      776.59     78.30 o 
   5   9   1    19019.43    17538.02    257.97 o 
   6   9   1    21533.66    22902.26    473.44 o 
   7   9   1    12751.40    13585.33    237.57 o 
   8   9   1    17696.53    17622.53    248.39 o 
   9   9   1     7008.28     6917.44    143.33 o 
  10   9   1    25176.45    26516.50    460.42 o 
  11   9   1      587.27      414.32     57.86 o 
  12   9   1    11873.20    10882.06    240.19 o 
  13   9   1       65.51      142.72     65.00 o 
  14   9   1     2602.37     2499.26    155.91 o 
  15   9   1     2473.85     1996.01    144.46 o 
  16   9   1     2840.49     2291.59    404.63 o 
  17   9   1     6246.37     6976.26    450.92 o 
  18   9   1       69.81       94.47    105.10 o 
 -18  10   1      371.06      402.79    122.39 o 
 -17  10   1    15910.05    16831.13    758.44 o 
 -16  10   1        2.69       99.16     86.51 o 
 -15  10   1    16426.19    17566.80    539.73 o 
 -14  10   1       47.05      182.22     77.95 o 
 -13  10   1    23749.25    26139.41    522.63 o 
 -12  10   1     7333.42     7955.73    291.84 o 
 -11  10   1    17586.79    18732.77    449.22 o 
 -10  10   1    16520.30    16499.23    439.00 o 
  -9  10   1     5733.93     6813.64    155.67 o 
  -8  10   1    22055.47    23083.11    311.10 o 
  -7  10   1     2055.94     1658.10     84.31 o 
  -6  10   1     3566.48     3812.55    104.62 o 
  -5  10   1      798.92      883.74     56.55 o 
  -4  10   1      538.16      755.88     73.45 o 
  -3  10   1     7131.66     6294.97    116.77 o 
  -2  10   1    46771.27    48897.30    833.96 o 
  -1  10   1   119412.22   114006.09    949.28 o 
   0  10   1   176388.22   175485.30   1422.29 o 
   1  10   1    23029.79    26669.02    298.33 o 
   2  10   1   137508.06   142110.55   1435.11 o 
   3  10   1     4401.04     5708.01    150.10 o 
   4  10   1   105677.28   108865.67   1022.69 o 
   5  10   1      732.56      698.23     51.40 o 
   6  10   1    95630.49    99089.11   1048.21 o 
   7  10   1    10221.90     9551.87    195.84 o 
   8  10   1    60948.48    62901.70    740.49 o 
   9  10   1    28060.43    28736.30    442.08 o 
  10  10   1    30029.45    30514.05    493.84 o 
  11  10   1    12535.89    12320.25    278.39 o 
  12  10   1     3911.42     4092.87    174.46 o 
  13  10   1      797.79      781.42     84.56 o 
  14  10   1     2406.43     2590.38    173.69 o 
  15  10   1      714.76      503.32    155.22 o 
  16  10   1      126.52      473.45    175.24 o 
  17  10   1      240.30      409.20    123.52 o 
  18  10   1     1091.03      594.24    112.61 o 
 -18  11   1       78.46      177.87    114.17 o 
 -17  11   1     3060.27     2870.61    383.77 o 
 -16  11   1       57.45      313.89     70.18 o 
 -15  11   1      348.62      369.40     88.73 o 
 -14  11   1       61.66      117.29     52.36 o 
 -13  11   1     1773.45     2080.74    137.84 o 
 -12  11   1     2583.84     2967.74    148.29 o 
 -11  11   1    10024.17    10895.54    305.23 o 
 -10  11   1     1884.56     2467.35    113.13 o 
  -9  11   1    45589.26    46969.48    579.59 o 
  -8  11   1    44874.32    49378.24    647.14 o 
  -7  11   1    28783.48    28554.41    375.33 o 
  -6  11   1    53062.45    54101.79    533.35 o 
  -5  11   1    19798.36    20597.08    265.42 o 
  -4  11   1    85995.65    89734.38    776.36 o 
  -3  11   1    11836.24    11069.41    213.45 o 
  -2  11   1    54400.09    51738.38    785.40 o 
  -1  11   1       47.80      257.03    117.04 o 
   0  11   1    58766.30    57999.93    836.64 o 
   1  11   1     1913.86     1356.14     75.97 o 
   2  11   1    19524.68    19370.24    494.62 o 
   3  11   1     8772.82     7442.45    222.19 o 
   4  11   1      129.89      431.81     65.30 o 
   5  11   1      210.07      404.21     39.28 o 
   6  11   1      196.47      331.87     57.70 o 
   7  11   1      157.95      129.72     36.29 o 
   8  11   1    30668.46    29888.74    473.85 o 
   9  11   1     2049.24     1800.79     82.10 o 
  10  11   1    15699.54    16407.13    313.00 o 
  11  11   1     7179.91     7280.42    170.55 o 
  12  11   1    24495.96    26513.40    578.45 o 
  13  11   1     3645.57     4222.38    195.75 o 
  14  11   1    13245.12    13878.80    538.43 o 
  15  11   1    12583.84    13949.26    699.45 o 
  16  11   1     7057.96     5814.64    516.31 o 
  17  11   1     6153.05     6318.97    473.10 o 
  18  11   1     2426.82     2500.42    410.17 o 
 -17  12   1     4532.99     4244.22    564.37 o 
 -16  12   1      209.40      375.78    115.63 o 
 -15  12   1     5532.61     5125.26    239.53 o 
 -14  12   1      843.99      880.50    130.07 o 
 -13  12   1     9556.32     9129.62    296.68 o 
 -12  12   1     9160.20     9524.21    311.25 o 
 -11  12   1     3351.65     3675.01    174.46 o 
 -10  12   1    17884.69    17839.61    356.66 o 
  -9  12   1      317.00      351.24     59.51 o 
  -8  12   1    45105.28    46382.97    632.23 o 
  -7  12   1     9234.40     8167.53    162.21 o 
  -6  12   1    10092.65     8884.61    183.18 o 
  -5  12   1    54885.05    52051.84    569.84 o 
  -4  12   1    11755.44    11867.09    246.51 o 
  -3  12   1    37764.75    35789.27    632.26 o 
  -2  12   1     4089.62     3773.25    184.40 o 
  -1  12   1    81433.22    83002.51   1126.22 o 
   0  12   1    39544.49    42202.27    694.65 o 
   1  12   1    16765.98    14317.31    278.90 o 
   2  12   1    74174.19    73006.74    876.05 o 
   3  12   1     6690.05     5358.97    275.15 o 
   4  12   1    38101.54    36585.16    537.43 o 
   5  12   1    10102.87    10885.26    308.66 o 
   6  12   1    47696.71    47698.07    588.98 o 
   7  12   1    16217.57    14633.04    282.50 o 
   8  12   1    15224.34    16296.85    383.01 o 
   9  12   1    20644.71    20296.58    439.00 o 
  10  12   1     2891.62     2925.34    140.01 o 
  11  12   1    16144.42    17805.15    382.25 o 
  12  12   1     1199.15     1279.58    103.99 o 
  13  12   1     6143.25     6102.07    248.48 o 
  14  12   1     1303.88      900.43    148.21 o 
  15  12   1     5462.59     6887.17    795.22 o 
  16  12   1     4217.63     4741.34    371.78 o 
  17  12   1      447.26      394.15    153.11 o 
 -17  13   1       98.00     -200.43    200.43 o 
 -16  13   1    15655.39    16692.27   1359.46 o 
 -15  13   1      355.65      777.62    184.07 o 
 -14  13   1    20024.91    20447.65    596.79 o 
 -13  13   1     2166.82     1925.88    171.90 o 
 -12  13   1    22486.97    23766.95    484.05 o 
 -11  13   1     6860.37     7023.26    211.61 o 
 -10  13   1    10230.08     9260.17    266.84 o 
  -9  13   1     5298.96     5926.19    156.92 o 
  -8  13   1      344.48      403.03     59.18 o 
  -7  13   1    10121.44    10742.63    219.87 o 
  -6  13   1      150.16      202.60     38.09 o 
  -5  13   1      367.36      484.20     60.10 o 
  -4  13   1     9014.22     9286.69    515.50 o 
  -3  13   1    12462.90    13485.30    521.01 o 
  -1  13   1    60755.57    61011.50   1015.71 o 
   0  13   1    18086.53    17969.71    318.59 o 
   1  13   1    86219.13    83379.45   1520.62 o 
   2  13   1      194.04      382.64    142.48 o 
   3  13   1   103396.82   102362.44   1194.19 o 
   4  13   1     2104.42     1466.48    119.64 o 
   5  13   1   116222.18   124792.03    992.31 o 
   6  13   1     6769.53     6013.93    166.39 o 
   7  13   1    84524.89    87638.00    827.09 o 
   8  13   1    16047.13    16357.46    294.60 o 
   9  13   1    62344.14    63410.76    896.68 o 
  10  13   1     7942.70     8338.61    180.86 o 
  11  13   1    18374.89    19802.04    449.31 o 
  12  13   1     1466.26     1620.50    105.71 o 
  13  13   1     2482.07     2807.10    204.59 o 
  14  13   1     1556.18     1791.07    155.57 o 
  15  13   1        1.39      198.64    126.70 o 
  16  13   1      200.93      365.93    260.11 o 
  17  13   1      380.26      479.14    161.34 o 
 -17  14   1       26.74      119.16    185.17 o 
 -16  14   1     1160.00      896.59    232.00 o 
 -15  14   1      646.29      641.94    103.18 o 
 -14  14   1      875.15      927.06    145.33 o 
 -13  14   1      150.64      141.79     64.70 o 
 -12  14   1     2969.00     2532.42    212.45 o 
 -11  14   1      102.70      198.02     43.28 o 
 -10  14   1    23635.00    24690.77    424.13 o 
  -9  14   1     6335.01     6824.25    180.27 o 
  -8  14   1    52371.80    51529.30    647.56 o 
  -7  14   1    43651.02    41654.72    561.68 o 
  -6  14   1    44169.07    43263.06    447.20 o 
  -5  14   1    60760.72    63574.21    497.41 o 
  -4  14   1    28442.63    30887.97    438.95 o 
  -3  14   1   127448.27   127417.04   1239.71 o 
  -2  14   1     9568.50    11168.49    427.64 o 
  -1  14   1    53504.39    60449.58   3774.41 o 
   0  14   1     1973.20     2004.55    134.64 o 
   1  14   1    91947.90    86227.65   1022.38 o 
   2  14   1     6501.40     5419.33    258.76 o 
   3  14   1     6337.90     5022.97    198.75 o 
   4  14   1     6979.86     5539.14    274.97 o 
   5  14   1       28.30      496.90    704.50 o 
   6  14   1     2091.02     1503.33     99.72 o 
   7  14   1    17867.53    17626.98    385.73 o 
   8  14   1      143.26      359.28     61.15 o 
   9  14   1    32434.46    32659.54    644.64 o 
  10  14   1     5628.41     4953.62    175.01 o 
  11  14   1    19423.72    20161.96    431.73 o 
  12  14   1     5358.42     5527.82    211.84 o 
  13  14   1    26045.53    27010.09    817.88 o 
  14  14   1    11025.38    11271.96    587.67 o 
  15  14   1     6372.11     6974.54    474.48 o 
  16  14   1    10049.74     9060.84    852.87 o 
  17  14   1     4559.59     4471.74    395.32 o 
 -17  15   1       33.75      368.31    155.30 o 
 -16  15   1     4279.80     3787.86    325.14 o 
 -15  15   1        4.73      129.92     74.67 o 
 -14  15   1     4541.79     4845.54    256.58 o 
 -13  15   1     3768.84     3779.96    196.77 o 
 -12  15   1     5869.00     6906.17    359.65 o 
 -11  15   1    10696.14    10708.35    332.80 o 
 -10  15   1      109.94      209.53     52.04 o 
  -9  15   1    16836.46    17441.43    413.62 o 
  -8  15   1       15.74      165.18     53.87 o 
  -7  15   1    19918.21    20190.31    313.69 o 
  -6  15   1    22623.24    23980.76    350.61 o 
  -5  15   1     4418.20     3186.64    119.74 o 
  -4  15   1    28656.54    28363.08    496.06 o 
  -3  15   1      793.71      434.53    104.98 o 
  -2  15   1    46814.43    46211.93    886.31 o 
  -1  15   1    16752.43    18731.62    448.19 o 
   0  15   1    42904.28    44626.86    853.59 o 
   1  15   1    40045.58    40766.00   1845.01 o 
   2  15   1    22257.18    24366.24   1180.30 o 
   3  15   1    43658.81    44874.19   1109.38 o 
   4  15   1     9987.03    11090.78    362.87 o 
   5  15   1    37228.25    36655.30    387.38 o 
   6  15   1     1436.85     1418.93    131.84 o 
   7  15   1    15061.05    17103.56    344.03 o 
   8  15   1     1172.12     1322.29    156.89 o 
   9  15   1     2631.94     2480.09    137.96 o 
  10  15   1    17145.13    17918.49    415.08 o 
  11  15   1      651.92      813.40    102.39 o 
  12  15   1    10466.17    10327.17    309.77 o 
  13  15   1      308.72      356.86     75.37 o 
  14  15   1     7843.51     7464.89    440.98 o 
  15  15   1      385.11      193.59    107.56 o 
  16  15   1     1660.09     2267.54    482.80 o 
  17  15   1     3022.99     3399.38    429.41 o 
 -17  16   1     6201.06     5862.51    575.46 o 
 -16  16   1        1.89      260.30    340.89 o 
 -15  16   1    13649.23    14821.57    669.77 o 
 -14  16   1     1244.91     1318.32    151.18 o 
 -13  16   1    17979.72    19297.02    563.37 o 
 -12  16   1     5465.46     5701.14    283.90 o 
 -11  16   1    14385.82    13764.15    433.46 o 
 -10  16   1     9548.77     8791.73    270.53 o 
  -9  16   1    10485.10    10668.98    250.63 o 
  -8  16   1     3572.85     3781.81    131.84 o 
  -7  16   1     2935.99     2331.02     96.50 o 
  -6  16   1     8687.99     8604.77    193.91 o 
  -5  16   1      100.10       55.80     92.96 o 
  -4  16   1     1461.14     1945.29    476.47 o 
  -3  16   1     6703.40     6142.19    219.30 o 
  -2  16   1     9314.18     8337.42    561.62 o 
  -1  16   1     3436.21     2849.81    155.58 o 
   0  16   1    45677.27    44394.07   1056.84 o 
   1  16   1      675.15      461.15    125.51 o 
   2  16   1    52471.74    54383.47    847.46 o 
   3  16   1       83.42      378.56     93.03 o 
   4  16   1    97227.75    96933.72   2718.31 o 
   5  16   1      435.98      757.38    137.86 o 
   6  16   1    73375.69    73890.21   1145.07 o 
   7  16   1     4025.89     4898.67    161.54 o 
   8  16   1    43385.16    43406.74    667.96 o 
   9  16   1     3079.75     2652.01    135.25 o 
  10  16   1    16053.27    15857.89    484.84 o 
  11  16   1     4264.26     4064.17    153.07 o 
  12  16   1     3839.41     3925.50    242.34 o 
  13  16   1     1989.08     2020.15    152.34 o 
  14  16   1      508.60      400.54     88.89 o 
  15  16   1      228.09       -3.05    159.12 o 
  16  16   1       41.56      567.06    136.85 o 
  17  16   1        5.23      290.40    221.94 o 
 -16  17   1       84.71      345.64    171.08 o 
 -15  17   1      128.53      533.35    106.91 o 
 -14  17   1      136.11      390.00     87.96 o 
 -13  17   1     1401.27     1564.82    213.82 o 
 -12  17   1      265.12      282.03     60.40 o 
 -11  17   1     4940.50     5917.67    314.39 o 
 -10  17   1      353.99      444.28     69.53 o 
  -9  17   1    20645.92    20472.13    462.32 o 
  -8  17   1    15578.40    15712.73    340.76 o 
  -7  17   1    22689.62    22366.17    404.36 o 
  -6  17   1    45619.80    49327.45    647.83 o 
  -5  17   1    40751.79    42164.68    578.76 o 
  -4  17   1    90519.66    96188.34   1194.70 o 
  -3  17   1    18860.99    18276.67    316.69 o 
  -2  17   1    83411.91    87193.06   1305.10 o 
  -1  17   1    16313.88    15127.15    715.75 o 
   0  17   1    45119.37    42327.30    698.57 o 
   1  17   1      333.90      211.10     54.40 o 
   2  17   1    20359.91    22641.18    776.42 o 
   3  17   1     4308.96     4680.48    189.52 o 
   4  17   1      716.35      572.49    315.16 o 
   5  17   1     4691.58     4884.77    137.15 o 
   6  17   1     4127.00     3521.46    203.29 o 
   7  17   1     3637.27     3836.84    149.52 o 
   8  17   1    13569.16    12891.77    331.22 o 
   9  17   1      994.97      838.83     81.69 o 
  10  17   1    10440.57    10733.72    378.40 o 
  11  17   1     2025.88     2228.87    151.88 o 
  12  17   1    16099.09    18642.41    548.29 o 
  13  17   1     8430.55     8378.21    439.94 o 
  14  17   1    11503.16    11360.26    500.00 o 
  15  17   1     9151.47     9568.33    617.20 o 
  16  17   1     3307.42     2851.09    326.04 o 
 -16  18   1        6.97      285.55    185.79 o 
 -15  18   1     1971.66     2112.03    319.20 o 
 -14  18   1       26.17      118.68     80.30 o 
 -13  18   1     3896.46     3293.65    264.08 o 
 -12  18   1     2550.10     2496.49    150.37 o 
 -11  18   1     1347.15     1227.67    130.03 o 
 -10  18   1      266.04      304.94     63.99 o 
  -9  18   1       43.24      264.23     66.84 o 
  -8  18   1     4096.25     4028.36    156.13 o 
  -7  18   1     2616.89     2667.62    146.49 o 
  -6  18   1     5752.14     4848.92    181.56 o 
  -5  18   1    23060.70    21994.76    503.97 o 
  -4  18   1      649.83      798.29    104.11 o 
  -3  18   1    22486.36    21996.01    432.17 o 
  -2  18   1      548.43      392.96    128.55 o 
  -1  18   1    15427.27    14050.55    545.43 o 
   0  18   1     5216.26     5399.50    260.29 o 
   1  18   1     4892.91     4766.64    363.70 o 
   2  18   1    12719.42    12831.17    722.25 o 
   3  18   1     6611.66     5879.27    293.84 o 
   4  18   1    33094.52    31150.09    630.38 o 
   5  18   1      426.42      247.95    100.62 o 
   6  18   1    16536.19    16186.06    407.21 o 
   7  18   1      778.09      494.43     66.81 o 
   8  18   1     6342.99     6439.57    268.48 o 
   9  18   1     1731.97     1640.07    133.71 o 
  10  18   1     3903.23     3583.72    196.71 o 
  11  18   1     6034.06     5330.05    267.80 o 
  12  18   1       16.46      118.77     78.06 o 
  13  18   1     3672.20     4193.34    360.78 o 
  14  18   1      181.27      652.30    192.05 o 
  15  18   1     2649.32     2446.29    307.31 o 
  16  18   1      759.45      749.18    159.76 o 
 -16  19   1     3829.71     3672.98   1359.01 o 
 -15  19   1      357.66       15.20    126.40 o 
 -14  19   1    11864.10    13655.22    809.32 o 
 -13  19   1     1961.89     1758.50    185.68 o 
 -12  19   1     8940.67     8846.47    330.71 o 
 -11  19   1     4134.68     4196.23    191.20 o 
 -10  19   1    11226.89    10605.40    431.44 o 
  -9  19   1     1056.62      901.90    120.41 o 
  -8  19   1     3600.78     3777.98    182.29 o 
  -7  19   1     3169.34     2950.59    152.76 o 
  -6  19   1     2394.84     2295.61    167.73 o 
  -5  19   1      194.64      381.16     68.25 o 
  -4  19   1      179.63      330.35     61.26 o 
  -3  19   1    11820.42    11333.17    499.63 o 
  -2  19   1      985.85      962.84     91.99 o 
  -1  19   1    22421.70    22312.64    948.09 o 
   0  19   1       81.45      232.49     55.37 o 
   1  19   1    36345.73    35568.07    785.07 o 
   2  19   1      333.35      221.80     66.49 o 
   3  19   1    42910.63    43562.63    920.31 o 
   4  19   1     1830.33     1759.67    214.90 o 
   5  19   1    57789.06    59178.56   1034.49 o 
   6  19   1        5.12       16.58     95.44 o 
   7  19   1    12955.39    12532.17    282.54 o 
   8  19   1     7662.65     7012.48    272.02 o 
   9  19   1    12566.96    13006.28    363.28 o 
  10  19   1      801.95     1108.62    150.03 o 
  11  19   1     4704.33     5444.57    376.23 o 
  12  19   1     2306.57     2766.11    172.58 o 
  13  19   1     1116.72      908.55    159.13 o 
  14  19   1      205.67      362.57    147.77 o 
  15  19   1       95.82      291.46    144.53 o 
  16  19   1       17.99      133.73    246.27 o 
 -15  20   1      222.56      498.05    163.11 o 
 -13  20   1     1170.34     1003.32    145.80 o 
 -12  20   1     1386.52     1307.93    164.02 o 
 -11  20   1     1622.91     1106.50    136.85 o 
 -10  20   1     3478.49     3723.07    168.50 o 
  -9  20   1     5361.98     4837.56    189.10 o 
  -8  20   1    10911.56    10916.62    359.02 o 
  -7  20   1     5409.28     4914.84    252.32 o 
  -6  20   1     4256.84     3550.55    140.92 o 
  -5  20   1    28873.83    29758.78    532.64 o 
  -4  20   1     9135.69     9043.99    266.01 o 
  -3  20   1    26382.16    28777.32    832.55 o 
  -2  20   1      179.37      293.48     52.31 o 
  -1  20   1    15201.81    14642.42    452.38 o 
   0  20   1     2325.75     2560.04    105.08 o 
   1  20   1    20471.89    22101.63    544.71 o 
   2  20   1      292.16      373.99     57.26 o 
   3  20   1     8174.67     7580.43    376.28 o 
   4  20   1      152.89      199.78     61.31 o 
   5  20   1      403.20      440.78    125.16 o 
   6  20   1      133.87      154.11     63.65 o 
   7  20   1      938.25      823.47    111.75 o 
   8  20   1     3234.73     2976.52    161.48 o 
   9  20   1     2003.93     1785.49    157.60 o 
  10  20   1     6152.57     6461.04    253.26 o 
  11  20   1     5230.16     5136.97    369.97 o 
  12  20   1     3576.91     3500.22    298.63 o 
  13  20   1     7742.26     7809.02    363.55 o 
  14  20   1     7589.57     7805.38    832.49 o 
  15  20   1     3831.04     4099.44    636.18 o 
 -15  21   1       95.11      213.68    117.41 o 
 -14  21   1     1115.18      892.54    224.70 o 
 -13  21   1      108.49      145.28    235.17 o 
 -12  21   1      513.68      362.78     68.05 o 
 -11  21   1     1291.00     1186.60    111.58 o 
 -10  21   1        9.84      223.96     68.98 o 
  -9  21   1      659.91      939.07    143.62 o 
  -8  21   1       20.92       86.66     64.44 o 
  -7  21   1     1519.88     1521.86    131.36 o 
  -6  21   1     9284.59     9034.93    289.96 o 
  -5  21   1      154.69      160.75     95.48 o 
  -4  21   1     6722.01     6971.52    222.75 o 
  -3  21   1      164.57      258.74    102.66 o 
  -2  21   1     3177.55     2917.73    195.87 o 
  -1  21   1       19.99      355.00    104.05 o 
   0  21   1      184.05      304.72     51.40 o 
   1  21   1      581.13      817.58     95.82 o 
   2  21   1       47.10      388.37     95.89 o 
   3  21   1     1491.69     1325.93    201.76 o 
   4  21   1      107.47      300.35     75.80 o 
   5  21   1    11911.31    12156.47    294.95 o 
   6  21   1     3053.05     3156.50    178.37 o 
   7  21   1       23.16      215.33     56.37 o 
   8  21   1       11.72      237.25     70.63 o 
   9  21   1     1085.61     1193.96    146.58 o 
  10  21   1      581.02      357.45    110.53 o 
  11  21   1      313.93      263.92     66.40 o 
  12  21   1     1292.67     1294.01    168.15 o 
  13  21   1      363.28      188.73    249.41 o 
  14  21   1      311.74      154.09    168.43 o 
  15  21   1      868.28      714.26    154.43 o 
 -15  22   1     4241.51     3317.00    673.06 o 
 -14  22   1      375.04      540.17    136.10 o 
 -13  22   1     5179.99     5098.20    382.35 o 
 -12  22   1      251.77      296.76     89.17 o 
 -11  22   1     3786.71     3460.12    237.38 o 
 -10  22   1       20.15       89.70     61.16 o 
  -9  22   1     2606.00     2432.54    139.36 o 
  -8  22   1     2412.06     2600.18    168.61 o 
  -7  22   1      244.25      244.47    108.05 o 
  -6  22   1      165.87      251.46     68.26 o 
  -5  22   1       40.78       59.55     50.70 o 
  -4  22   1     2794.61     2825.85    243.48 o 
  -3  22   1      346.33      308.85     49.10 o 
  -2  22   1     7945.04     7682.67    249.86 o 
  -1  22   1     4655.32     4132.63    143.02 o 
   0  22   1     9944.51    10802.00    273.56 o 
   1  22   1     8400.45     7655.45    255.48 o 
   2  22   1    22829.96    20596.79    630.49 o 
   3  22   1    11824.55    11525.04    344.34 o 
   4  22   1    23008.30    23103.38    447.18 o 
   5  22   1     6596.14     6143.59    335.33 o 
   6  22   1    18300.21    17444.69    787.02 o 
   7  22   1     4418.46     3615.33    227.64 o 
   8  22   1     7901.37     7635.17    277.69 o 
   9  22   1      173.92      302.19     59.75 o 
  10  22   1     3169.40     2887.08    176.85 o 
  11  22   1        0.87      162.78     91.85 o 
  12  22   1     1598.31     1157.97    164.95 o 
  13  22   1      166.95      350.25    115.95 o 
  14  22   1      359.54      370.80    167.58 o 
  15  22   1     1465.14     2481.94    691.53 o 
 -14  23   1     3406.81     3459.15    423.16 o 
 -13  23   1      507.12      494.79    165.00 o 
 -12  23   1     6045.02     6461.13    554.66 o 
 -11  23   1      236.05      231.61     66.17 o 
 -10  23   1     8053.96     8080.81    311.29 o 
  -9  23   1      688.36      541.98     75.12 o 
  -8  23   1     8198.20     8135.31    254.38 o 
  -7  23   1       11.37      -55.85     64.03 o 
  -6  23   1     6710.45     5868.03    227.79 o 
  -5  23   1       43.92      264.26     75.19 o 
  -4  23   1     8585.06     8516.06    398.65 o 
  -3  23   1      501.48      425.30     57.77 o 
  -2  23   1     1136.68      910.22     98.65 o 
  -1  23   1       19.89      102.86     64.75 o 
   0  23   1      100.58      438.97    105.10 o 
   1  23   1     2712.86     2471.62    193.38 o 
   2  23   1       37.68      215.46     62.05 o 
   3  23   1      665.07      644.44    103.40 o 
   4  23   1       26.41      200.18    193.19 o 
   5  23   1    11012.53    10241.09    511.80 o 
   6  23   1     1787.02     1880.05    254.39 o 
   7  23   1     5986.70     6207.54    328.48 o 
   8  23   1       17.10       68.14    117.31 o 
   9  23   1    13120.60    12970.85    596.09 o 
  10  23   1      530.17      505.22     80.58 o 
  11  23   1     3775.66     3951.54    247.91 o 
  12  23   1      805.98      740.43    109.16 o 
  13  23   1     4966.68     4295.80    364.57 o 
  14  23   1     1380.06     1301.97    339.03 o 
 -14  24   1      121.04      979.25    380.07 o 
 -13  24   1        0.74     -268.59    268.59 o 
 -12  24   1      383.94      363.77     97.34 o 
 -11  24   1     1638.51     1477.29    230.94 o 
 -10  24   1       14.48      213.02    120.68 o 
  -9  24   1        5.17      160.29     64.91 o 
  -8  24   1      492.29      717.72    119.95 o 
  -7  24   1      860.75      831.53    123.50 o 
  -6  24   1       81.41      169.86     62.47 o 
  -5  24   1       48.38       69.96    108.64 o 
  -4  24   1     8300.76     8105.41    353.55 o 
  -3  24   1      219.51      289.06     77.89 o 
  -2  24   1     3724.99     3949.49    306.49 o 
  -1  24   1      434.69      813.76    117.47 o 
   0  24   1     5287.11     6062.10    272.08 o 
   1  24   1     1300.97     1191.28    133.50 o 
   2  24   1      319.54      467.11    128.40 o 
   3  24   1     1528.64     1432.77    128.71 o 
   4  24   1     1449.21     1305.23    129.49 o 
   5  24   1     2523.11     2518.31    270.37 o 
   6  24   1     2091.33     2017.32    158.16 o 
   7  24   1     1376.18     1406.65    268.72 o 
   8  24   1     5103.31     4711.10    222.87 o 
   9  24   1      321.03      443.86    116.76 o 
  10  24   1     1211.60      942.94    119.36 o 
  11  24   1      362.94      202.25    104.17 o 
  12  24   1     2049.25     2004.46    198.79 o 
  13  24   1       24.04      594.13    226.59 o 
  14  24   1      250.67      757.72    218.51 o 
 -13  25   1      297.39      405.78    199.33 o 
 -12  25   1     1852.71     1561.65    238.75 o 
 -11  25   1     1083.60     1159.36    217.17 o 
 -10  25   1      583.42      720.78    103.20 o 
  -9  25   1     2037.65     2008.97    198.33 o 
  -8  25   1     1472.53     1452.60    137.12 o 
  -7  25   1    10834.11    11659.17    431.40 o 
  -6  25   1     2036.21     2282.14    146.77 o 
  -5  25   1     8691.86     8960.04    417.46 o 
  -4  25   1     1169.66      762.06    115.90 o 
  -3  25   1    12797.92    13177.33    470.17 o 
  -2  25   1     9200.44     9294.64    413.77 o 
  -1  25   1    16556.20    16167.28    558.29 o 
   0  25   1    10743.87    11410.60    663.62 o 
   1  25   1     7152.93     6649.12    407.54 o 
   2  25   1    16040.03    15925.87    490.57 o 
   3  25   1    11708.34    11799.43    710.77 o 
   4  25   1     6884.32     6681.16    454.60 o 
   5  25   1     2001.49     1568.76    138.76 o 
   6  25   1     2719.25     2603.52    209.07 o 
   7  25   1     2834.02     2631.42    196.25 o 
   8  25   1       68.29      276.40    164.11 o 
   9  25   1        6.77        6.94     92.40 o 
  10  25   1       97.45      142.33     74.28 o 
  11  25   1      814.05      468.07    132.17 o 
  12  25   1     1629.66     1540.50    241.29 o 
  13  25   1      147.11      350.13    373.40 o 
 -13  26   1     4998.63     5093.49    527.78 o 
 -12  26   1       28.79      190.63     97.28 o 
 -11  26   1     8765.78     9397.28    526.42 o 
 -10  26   1      165.89      116.11     87.08 o 
  -9  26   1    11087.38    10249.25    385.37 o 
  -8  26   1     1061.45      717.88     92.28 o 
  -7  26   1     7788.98     8009.72    409.41 o 
  -6  26   1     1272.92     1203.45    136.67 o 
  -5  26   1     9008.88     8091.06    465.76 o 
  -4  26   1       71.58      225.80     68.15 o 
  -3  26   1     1052.05      712.84    151.69 o 
  -2  26   1      160.22      296.92    153.78 o 
  -1  26   1      707.69      750.13    244.27 o 
   0  26   1     2844.99     2730.50    270.05 o 
   1  26   1     1834.45     1974.21    196.50 o 
   2  26   1     9429.61     9452.63   1084.94 o 
   3  26   1     3577.09     3025.28    275.32 o 
   4  26   1    10683.89     9955.62    757.48 o 
   5  26   1     3944.06     3366.26    199.42 o 
   6  26   1    14834.68    14870.41    657.38 o 
   7  26   1      323.08      227.44     75.11 o 
   8  26   1    13666.22    14229.05    569.52 o 
   9  26   1       66.16      273.55    132.31 o 
  10  26   1     8393.56     8117.02    399.56 o 
  11  26   1      270.02      432.33     86.45 o 
  12  26   1     5884.01     5955.95    716.96 o 
  13  26   1       13.18      141.90    422.17 o 
 -12  27   1     1014.53      981.78    309.24 o 
 -11  27   1       77.38      -13.00    132.78 o 
 -10  27   1     1766.81     1733.07    215.36 o 
  -9  27   1     1630.95     1496.61    256.81 o 
  -8  27   1      456.22      287.88     79.13 o 
  -7  27   1      999.35     1024.87    161.35 o 
  -6  27   1      304.17      198.10     71.37 o 
  -5  27   1     4110.29     3764.68    279.64 o 
  -4  27   1      871.17      930.81    131.78 o 
  -3  27   1     4202.10     3754.52    368.11 o 
  -2  27   1     2788.00     2955.70    433.06 o 
  -1  27   1     2479.44     3025.45    229.33 o 
   0  27   1     6451.57     6402.36    438.88 o 
   1  27   1      318.10      532.76    129.35 o 
   2  27   1     8361.40     7995.71    514.27 o 
   3  27   1      271.18      254.63    133.12 o 
   4  27   1     6233.12     5890.34    588.23 o 
   5  27   1      566.72      594.23    134.20 o 
   6  27   1     4370.80     3369.95    556.23 o 
   7  27   1     5681.12     4896.15    277.75 o 
   8  27   1      543.82      384.91     88.95 o 
   9  27   1     1288.96      794.59     88.67 o 
  10  27   1      182.99      518.02    127.29 o 
  11  27   1     2308.21     1619.29    212.26 o 
  12  27   1      427.35      223.76    219.93 o 
 -11  28   1      449.43      199.73    105.72 o 
 -10  28   1     1805.13     2016.34    296.64 o 
  -9  28   1      189.26      296.09     94.13 o 
  -8  28   1     5057.97     4946.59    345.25 o 
  -7  28   1     4323.30     4229.30    291.05 o 
  -6  28   1    13082.61    13259.66    544.66 o 
  -5  28   1     6009.97     6092.26    467.75 o 
  -4  28   1     9228.52     8724.86    569.29 o 
  -3  28   1    13146.25    14408.05   1157.63 o 
  -2  28   1    21789.27    22358.14   1140.69 o 
  -1  28   1    10599.40    10456.86    666.80 o 
   0  28   1     7315.26     7536.80    453.30 o 
   1  28   1    13218.57    13331.72    484.38 o 
   2  28   1     7785.93     6981.24    750.60 o 
   3  28   1     5278.23     5745.43    425.96 o 
   4  28   1      124.37      273.67     86.76 o 
   5  28   1     1415.27     1583.26    456.14 o 
   6  28   1       44.84      231.52     74.90 o 
   7  28   1       12.98      259.68     77.74 o 
   8  28   1       28.56       38.91     75.44 o 
   9  28   1      236.15      249.61     94.02 o 
  10  28   1        0.57      162.28     89.32 o 
  11  28   1     1469.51     1334.53    193.27 o 
 -11  29   1      135.55      215.65    165.47 o 
 -10  29   1     5769.48     6060.98    386.95 o 
  -9  29   1      591.76      592.15    146.77 o 
  -8  29   1     5499.98     5560.94    384.49 o 
  -7  29   1      970.73      821.98    118.72 o 
  -6  29   1     2237.83     1792.75    437.89 o 
  -5  29   1      715.40      580.38    348.74 o 
  -4  29   1      642.43      527.93    119.01 o 
  -3  29   1      336.76      324.39     93.99 o 
  -2  29   1       58.82      489.16    121.70 o 
  -1  29   1      799.00      763.78    153.10 o 
   0  29   1     1143.29     1077.84    162.20 o 
   1  29   1     2192.47     1624.94    295.16 o 
   2  29   1      177.71      397.03    102.46 o 
   3  29   1     9458.54     8958.97    798.82 o 
   4  29   1     1661.60     1436.63    186.88 o 
   5  29   1    13550.63    14404.64    835.67 o 
   6  29   1      279.79      275.71     88.16 o 
   7  29   1    17566.42    17499.49    574.03 o 
   8  29   1      181.19      264.06     98.09 o 
   9  29   1    11112.87    11169.74    476.73 o 
  10  29   1       84.59      115.03    106.17 o 
  11  29   1     8109.88     8401.69    509.97 o 
 -10  30   1     1727.83     2086.13    577.43 o 
  -9  30   1      618.96      626.43    128.40 o 
  -8  30   1     2319.45     2065.65    481.55 o 
  -7  30   1       44.52      138.96     83.97 o 
  -6  30   1     3815.35     4087.66    419.89 o 
  -5  30   1      326.38      597.24     89.37 o 
  -4  30   1     3279.27     2805.22    313.86 o 
  -3  30   1     4161.94     4157.32    329.33 o 
  -2  30   1     1107.00     1155.78    191.49 o 
  -1  30   1     2822.00     2882.10    381.62 o 
   0  30   1        1.21      345.80    102.05 o 
   1  30   1     8714.96     8995.19    560.09 o 
   2  30   1     1160.17     1006.93    171.98 o 
   3  30   1     5409.08     5806.92    535.25 o 
   4  30   1     1605.85     1587.29    274.98 o 
   5  30   1     2255.65     2424.65    409.29 o 
   6  30   1     3292.77     3382.73    254.10 o 
   7  30   1      266.90      408.36    154.75 o 
   8  30   1     2302.14     2240.84    210.22 o 
   9  30   1      391.56      304.93    179.64 o 
  10  30   1      908.74      588.56    362.41 o 
  -9  31   1     2551.85     2630.70    322.89 o 
  -8  31   1     1578.95     1821.67    270.89 o 
  -7  31   1     7784.10     7398.28    384.00 o 
  -6  31   1     5645.33     5696.45    391.58 o 
  -5  31   1     5999.51     6592.22    403.70 o 
  -4  31   1     5779.13     5992.74    370.73 o 
  -3  31   1     4608.19     4777.33    321.11 o 
  -2  31   1     9106.96     9328.69    400.29 o 
  -1  31   1     3412.59     3811.52    380.22 o 
   0  31   1     8486.16     8530.28    508.18 o 
   1  31   1     2232.95     2709.89    317.97 o 
   2  31   1     5523.99     4406.48    737.38 o 
   3  31   1      318.53      441.21    102.55 o 
   4  31   1     2741.75     2120.82    357.22 o 
   5  31   1       17.69       39.00     92.89 o 
   6  31   1        4.36      224.78     72.09 o 
   7  31   1      544.50      429.87    102.43 o 
   8  31   1      381.98      368.79     90.23 o 
   9  31   1      156.08      172.30    113.12 o 
  -8  32   1      494.98      454.74    113.15 o 
  -7  32   1     2438.01     2206.46    247.31 o 
  -6  32   1      105.85      108.61    109.35 o 
  -5  32   1       95.83       36.27    123.65 o 
  -4  32   1       13.09      231.39    128.03 o 
  -3  32   1       32.59      138.53     72.75 o 
  -2  32   1     1134.79     1054.95    211.14 o 
  -1  32   1      516.44      409.63     65.05 o 
   0  32   1     1805.73     1830.55    261.23 o 
   1  32   1       91.19      138.85     81.75 o 
   2  32   1     7371.02     7816.02    810.01 o 
   3  32   1      670.38      673.35    135.81 o 
   4  32   1     8268.80     9197.95    615.79 o 
   5  32   1        6.19      288.86    196.55 o 
   6  32   1    11953.04    11776.32    482.78 o 
   7  32   1       61.18      361.66    108.22 o 
   8  32   1     8521.53     8514.23    399.07 o 
  -7  33   1     1279.25     1023.16    181.75 o 
  -6  33   1      496.84      616.49    129.16 o 
  -5  33   1     2114.69     1755.79    359.93 o 
  -4  33   1     3428.50     3471.41    297.58 o 
  -3  33   1      546.58      533.54    137.14 o 
  -2  33   1     2777.02     2503.25    245.18 o 
  -1  33   1       67.33      289.09    113.12 o 
   0  33   1     1642.15     1211.82    169.02 o 
   1  33   1      608.26      544.77    143.59 o 
   2  33   1     1926.07     2152.51    203.16 o 
   3  33   1     2101.35     2086.54    277.64 o 
   4  33   1       72.36       39.33    110.15 o 
   5  33   1     4023.29     3174.13    234.96 o 
   6  33   1      102.43      185.82    110.36 o 
   7  33   1     2684.75     2711.45    265.08 o 
  -6  34   1     4172.83     4072.45    399.70 o 
  -5  34   1     7090.26     7579.05    370.70 o 
  -4  34   1     4539.75     4518.14    305.47 o 
  -3  34   1     4828.63     4826.54    351.78 o 
  -2  34   1     3376.53     3192.62    349.97 o 
  -1  34   1     7272.29     7870.89    625.00 o 
   0  34   1     2215.27     2303.03    324.74 o 
   1  34   1     2797.66     3157.82    289.79 o 
   2  34   1      845.25      780.80    120.54 o 
   3  34   1     2085.81     2048.18    221.56 o 
   4  34   1       16.92      144.05    102.43 o 
   5  34   1       61.53      276.84    164.70 o 
   6  34   1      208.87      385.79    111.61 o 
  -4  35   1        8.77      429.33    179.96 o 
  -3  35   1      591.17      505.25    109.61 o 
  -2  35   1       79.96      -39.20    127.39 o 
  -1  35   1     2316.02     2206.54    233.97 o 
   0  35   1      284.31      154.67    127.64 o 
   1  35   1     3799.57     3076.56    464.18 o 
   2  35   1      399.56      446.20    136.59 o 
   3  35   1     6023.80     6105.92    359.37 o 
   4  35   1       80.64      348.17    108.25 o 
 -18   0   2      354.82      197.30    128.16 o 
 -17   0   2      710.57      622.04    135.66 o 
 -16   0   2      623.89      323.70     77.66 o 
 -15   0   2       40.83       30.71    130.85 o 
 -14   0   2      836.13      951.01    155.42 o 
 -13   0   2    15648.90    16325.39    644.24 o 
 -12   0   2     6814.25     6409.68    227.04 o 
 -11   0   2    11417.87    11915.56    410.38 o 
 -10   0   2       56.48      155.79     71.53 o 
  -9   0   2    88312.94    84329.35   1041.71 o 
  -8   0   2    13115.26    13335.19    397.98 o 
  -7   0   2   136791.02   140475.45   3573.11 o 
  -6   0   2      110.21      149.64     63.07 o 
  -5   0   2    89018.27    89784.75   2311.22 o 
  -4   0   2    51658.81    45355.16    928.72 o 
  -3   0   2   145280.31   140223.48   2088.76 o 
  -2   0   2    53559.63    44475.91    895.72 o 
  -1   0   2     8876.11     8288.22    149.88 o 
   0   0   2    20578.40    19839.28    290.28 o 
   1   0   2    16569.67    13747.79    181.90 o 
   2   0   2     8868.89     9912.19    201.36 o 
   3   0   2     1942.97     1635.85    111.43 o 
   4   0   2    42780.05    43181.29    861.68 o 
   5   0   2    11019.42    14503.82    183.95 o 
   6   0   2     1620.04     1388.90     91.92 o 
   7   0   2     4375.46     4108.71    183.65 o 
   8   0   2    43495.81    44659.26    827.42 o 
   9   0   2     3700.06     3831.87    127.45 o 
  10   0   2    58514.03    61813.14   1218.61 o 
  11   0   2      119.59      116.40     72.65 o 
  12   0   2    12303.56    12283.64    749.05 o 
  13   0   2      133.28      167.32    137.12 o 
  14   0   2    47968.72    51145.30   1126.54 o 
  15   0   2      658.71      736.11    126.23 o 
  16   0   2    10179.20    11550.61   1600.61 o 
  17   0   2     3579.34     3180.79    574.47 o 
  18   0   2     5633.43     6064.34    673.93 o 
 -18   1   2     2491.22     2310.97    221.19 o 
 -17   1   2     4521.60     4440.63    232.18 o 
 -16   1   2     1435.32      986.27    104.14 o 
 -15   1   2     7340.69     7169.46    236.32 o 
 -14   1   2     4716.72     4263.64    188.88 o 
 -13   1   2     9026.83     8450.23    276.44 o 
 -12   1   2     3163.79     3064.63    153.09 o 
 -11   1   2     9803.06     9517.77    228.41 o 
 -10   1   2     1998.63     1564.52    102.77 o 
  -9   1   2      642.49      916.59     72.45 o 
  -8   1   2      222.13      304.04     49.51 o 
  -7   1   2     1463.45     2000.16    114.68 o 
  -6   1   2     4777.13     5536.11    132.26 o 
  -5   1   2     2350.33     1972.86     89.82 o 
  -4   1   2    10043.93    11757.33    170.35 o 
  -3   1   2     4636.39     4464.58    105.41 o 
  -2   1   2    11080.34    12211.11    134.76 o 
  -1   1   2     7500.59     8492.82    105.70 o 
   0   1   2     1680.97     2529.77     69.37 o 
   1   1   2    84178.62    79057.35    570.00 o 
   2   1   2      359.52      744.48     54.16 o 
   3   1   2    46545.64    43288.50    505.90 o 
   4   1   2     2450.98     2545.05     76.82 o 
   5   1   2    65452.91    68714.05    631.23 o 
   6   1   2    16409.50    15737.78    183.18 o 
   7   1   2     7380.23     7792.29    156.18 o 
   8   1   2    13649.86    12534.06    251.56 o 
   9   1   2       67.16      -21.41     47.65 o 
  10   1   2     5524.10     5470.22    150.61 o 
  11   1   2     2086.44     2154.08     86.07 o 
  12   1   2     5264.10     4990.63    207.55 o 
  13   1   2      677.74      498.94    130.30 o 
  14   1   2      165.28      229.17    101.37 o 
  15   1   2      781.76      816.25    136.73 o 
  16   1   2     2348.10     2335.03    199.39 o 
  17   1   2        8.50      341.14    146.81 o 
  18   1   2     4550.60     4955.06    458.53 o 
 -18   2   2     3500.99     3248.78    226.65 o 
 -17   2   2      659.96      416.49     49.18 o 
 -16   2   2     8639.65     8198.01    313.29 o 
 -15   2   2      909.09     1130.10    102.98 o 
 -14   2   2     8349.25     8586.16    244.17 o 
 -13   2   2     1141.86     1193.09    102.33 o 
 -12   2   2    17942.15    19372.75    460.27 o 
 -11   2   2      524.57      737.97     72.63 o 
 -10   2   2     3809.84     4486.04    144.65 o 
  -9   2   2     1724.19     2685.33     94.89 o 
  -8   2   2      330.70      771.07     98.10 o 
  -7   2   2     1782.61     2693.39     91.82 o 
  -6   2   2     1024.67     1175.55     84.48 o 
  -5   2   2    14933.77    13521.75    196.01 o 
  -4   2   2      302.23      520.34     52.92 o 
  -3   2   2     1875.28     1940.84    107.73 o 
  -2   2   2    32886.36    34630.71    424.43 o 
  -1   2   2     9296.88     7312.65     90.77 o 
   0   2   2    50905.84    51808.80    608.23 o 
   1   2   2     8281.33     9827.70    123.36 o 
   2   2   2     7331.16     7175.87     90.41 o 
   3   2   2    36430.29    32226.77    389.84 o 
   4   2   2    22012.01    25720.09    295.62 o 
   5   2   2    12678.68    11098.94    152.54 o 
   6   2   2     5533.90     4465.63    102.59 o 
   7   2   2    18839.68    19851.94    242.53 o 
   8   2   2     1741.16     1788.52     80.19 o 
   9   2   2     5950.38     6380.97    158.32 o 
  10   2   2     1921.81     2158.10     93.76 o 
  11   2   2     8628.52     8191.58    225.66 o 
  12   2   2     2584.86     2129.56     86.28 o 
  13   2   2     1545.86     1845.18    168.74 o 
  14   2   2      316.32      238.75     48.12 o 
  15   2   2      150.12      200.41     60.56 o 
  16   2   2       96.56      111.75     77.12 o 
  17   2   2     3621.62     3238.61    331.34 o 
  18   2   2      558.77      333.73    258.10 o 
 -18   3   2      216.04      270.52     86.75 o 
 -17   3   2       40.26      245.68    101.90 o 
 -16   3   2      991.90      678.05     93.35 o 
 -15   3   2      248.85      188.06     50.98 o 
 -14   3   2     5369.92     4921.79    212.47 o 
 -13   3   2     1693.12     1606.37    125.96 o 
 -12   3   2    14812.40    15297.72    387.50 o 
 -11   3   2       58.48      126.02     80.05 o 
 -10   3   2    41945.56    44611.81    751.77 o 
  -9   3   2      893.33      900.22     57.55 o 
  -8   3   2    88554.73    92610.52    943.39 o 
  -7   3   2     4726.97     4861.85    133.95 o 
  -6   3   2    68559.63    65875.89    670.40 o 
  -5   3   2     5519.93     6389.36    121.09 o 
  -4   3   2    85054.27    88073.07    914.97 o 
  -3   3   2      260.08      338.68    106.47 o 
  -2   3   2    33816.25    31374.66    374.99 o 
  -1   3   2    26001.64    24274.60    257.81 o 
   0   3   2    29153.23    29086.35    279.96 o 
   1   3   2     3009.22     3573.65     89.82 o 
   2   3   2     8749.39    10504.50    124.92 o 
   3   3   2     4541.17     5028.29    137.24 o 
   4   3   2     1859.03     2420.69    101.89 o 
   5   3   2     3835.32     4277.49    110.29 o 
   6   3   2     1689.53     1492.19     97.44 o 
   7   3   2    28577.01    29629.96    491.26 o 
   8   3   2     5425.49     5361.95    104.70 o 
   9   3   2    52200.70    52575.82    495.99 o 
  10   3   2      529.92      369.55     50.39 o 
  11   3   2    22146.06    21133.00    544.66 o 
  12   3   2     1409.82     1648.31     99.14 o 
  13   3   2    28130.69    31080.04    705.46 o 
  14   3   2      259.13      227.94     53.38 o 
  15   3   2    18434.43    19513.52    697.32 o 
  16   3   2     1944.54     1474.85    173.39 o 
  17   3   2     5671.07     5163.40    474.03 o 
  18   3   2      459.92      524.68    167.40 o 
 -18   4   2     3341.54     3444.02    380.87 o 
 -17   4   2     2951.66     2666.83    247.79 o 
 -16   4   2     5042.17     4916.93    248.31 o 
 -15   4   2     1032.08      667.78     78.68 o 
 -14   4   2     6044.33     6519.51    239.43 o 
 -13   4   2    12557.45    12077.30    330.99 o 
 -12   4   2     1178.53     1490.43    130.46 o 
 -11   4   2      914.62     1054.25    103.16 o 
 -10   4   2     2073.51     2277.66    120.06 o 
  -9   4   2      164.42      159.71     42.06 o 
  -8   4   2     1724.08     2029.56    108.82 o 
  -7   4   2      209.19      337.94     39.23 o 
  -6   4   2     3337.10     3744.94    118.10 o 
  -5   4   2     2604.65     2749.72     93.51 o 
  -4   4   2      249.39      295.18     39.81 o 
  -3   4   2     2924.12     2960.25    137.42 o 
  -2   4   2     6702.77     7710.94    107.07 o 
  -1   4   2     2563.21     4068.28     94.68 o 
   0   4   2    90022.33    92781.59    665.93 o 
   1   4   2    22472.60    20284.15    269.16 o 
   2   4   2    21674.37    27436.59    272.63 o 
   3   4   2    19296.44    18800.04    206.69 o 
   4   4   2    20228.08    19281.64    286.26 o 
   5   4   2    20931.93    20133.62    315.49 o 
   6   4   2     9823.50    11551.27    261.50 o 
   7   4   2    24278.17    24961.26    425.24 o 
   8   4   2     2536.11     2678.57    107.52 o 
   9   4   2     3963.42     4031.17    142.04 o 
  10   4   2      404.71      377.48     58.77 o 
  11   4   2      919.93     1112.56    107.27 o 
  12   4   2     1691.45     1971.76    101.53 o 
  13   4   2       97.63      252.61     51.14 o 
  14   4   2       62.17       84.98     50.04 o 
  15   4   2     2302.71     2280.07    285.53 o 
  16   4   2      333.57      253.98     70.61 o 
  17   4   2     3453.35     3078.61    319.75 o 
  18   4   2      622.31      703.06    144.66 o 
 -18   5   2      743.25      626.63    127.41 o 
 -17   5   2     7599.14     7720.50    469.19 o 
 -16   5   2     1000.71      887.53    100.23 o 
 -15   5   2     5130.25     5205.63    250.00 o 
 -14   5   2      356.65      361.97     61.02 o 
 -13   5   2    15001.00    15403.83    397.29 o 
 -12   5   2       68.78      122.48     83.65 o 
 -11   5   2     4534.05     4457.19    156.55 o 
 -10   5   2      671.92      425.72     51.31 o 
  -9   5   2      266.00      227.43     53.08 o 
  -8   5   2     1148.81     1161.64     63.81 o 
  -7   5   2      172.29      243.28     60.50 o 
  -6   5   2     1920.66     1992.93     93.63 o 
  -5   5   2     1650.92     1820.48     77.89 o 
  -4   5   2     2181.08     2369.48    121.96 o 
  -3   5   2     9750.54     9213.88    204.49 o 
  -2   5   2    26429.54    22867.81    317.67 o 
  -1   5   2     1618.29     1392.19     57.92 o 
   0   5   2    89169.63    87841.23    813.18 o 
   1   5   2     1192.95     1054.64     96.38 o 
   2   5   2    47441.92    45958.21    547.97 o 
   3   5   2    25997.03    24134.85    246.71 o 
   4   5   2    15621.18    16847.17    245.57 o 
   5   5   2     8257.57     6956.50    268.82 o 
   6   5   2    12056.37    13567.00    247.64 o 
   7   5   2     6689.60     6146.71    182.63 o 
   8   5   2     2516.13     2266.46    111.00 o 
   9   5   2     1049.62     1149.40    148.53 o 
  10   5   2      507.01      923.38     80.47 o 
  11   5   2       62.03      159.67     52.16 o 
  12   5   2      220.44      510.37     77.42 o 
  13   5   2      692.14      633.39     80.06 o 
  14   5   2      117.96      337.72     85.07 o 
  15   5   2       30.15      181.52     72.08 o 
  16   5   2     1237.89     1278.89    191.00 o 
  17   5   2      415.63      397.41    168.93 o 
  18   5   2     2098.96     2832.96    387.06 o 
 -18   6   2      114.53      284.54    125.76 o 
 -17   6   2     1298.14     1222.92    164.22 o 
 -16   6   2     1110.35      697.29    135.15 o 
 -15   6   2     3750.14     3652.10    188.69 o 
 -14   6   2       50.70      133.99     76.58 o 
 -13   6   2    15536.11    16123.66    460.48 o 
 -12   6   2     1743.39     1938.28    121.90 o 
 -11   6   2    13968.09    13888.44    316.44 o 
 -10   6   2        7.90       64.80     78.40 o 
  -9   6   2    22681.04    21903.68    303.48 o 
  -8   6   2     4298.64     3909.90    107.39 o 
  -7   6   2    62276.26    66842.91    657.80 o 
  -6   6   2       88.40      250.75     44.21 o 
  -5   6   2    26667.58    27797.53    729.05 o 
  -4   6   2     8438.59     7239.27    200.61 o 
  -3   6   2    75677.14    73128.31    813.89 o 
  -2   6   2     4454.49     4568.84     66.48 o 
  -1   6   2    41394.86    41180.61    493.75 o 
   0   6   2    16018.30    16095.43    196.03 o 
   1   6   2    56149.21    53806.68    676.67 o 
   2   6   2    15322.27    16551.88    207.23 o 
   3   6   2    54206.54    53551.87    676.17 o 
   4   6   2     8866.09     8422.38    171.68 o 
   5   6   2     9883.14     9629.78    214.57 o 
   6   6   2    30049.73    27141.10    509.99 o 
   7   6   2     6492.23     6649.90    179.78 o 
   8   6   2    44163.94    43391.40    567.66 o 
   9   6   2       42.57      126.98     80.83 o 
  10   6   2    33851.19    35133.04    598.49 o 
  11   6   2      545.76      536.18     67.86 o 
  12   6   2    16420.49    16631.95    497.08 o 
  13   6   2      613.92      392.93    131.47 o 
  14   6   2    21666.18    22504.86    774.49 o 
  15   6   2      465.57      519.00     87.37 o 
  16   6   2     8403.83     7794.88    518.96 o 
  17   6   2       46.69       55.97    157.37 o 
  18   6   2     2878.36     2787.49    796.32 o 
 -18   7   2     1376.74     1267.00    347.18 o 
 -17   7   2     2835.69     3068.87    264.72 o 
 -16   7   2      660.06      703.12    131.22 o 
 -15   7   2     3545.90     3559.93    217.49 o 
 -14   7   2      922.92      817.46     79.98 o 
 -13   7   2     1332.47     1883.95    133.44 o 
 -12   7   2      191.69      280.73     59.00 o 
 -11   7   2     5009.75     5607.96    186.56 o 
 -10   7   2       63.68      163.88     60.69 o 
  -9   7   2       45.49      147.14     33.59 o 
  -8   7   2     3221.36     3306.89     95.19 o 
  -7   7   2        9.27      181.16     44.98 o 
  -6   7   2     6114.43     5720.44    156.25 o 
  -5   7   2     5833.09     6583.69    275.59 o 
  -4   7   2     9820.21     9750.61    209.31 o 
  -3   7   2    11377.52     9906.80    134.68 o 
  -2   7   2    18041.18    16930.42    221.46 o 
  -1   7   2     9102.63     9708.57    165.48 o 
   0   7   2    21051.18    22149.90    237.79 o 
   1   7   2    30501.28    26595.80    281.56 o 
   2   7   2    14286.25    13957.83    153.28 o 
   3   7   2     3669.10     3299.62    103.42 o 
   4   7   2      397.01      445.36     59.72 o 
   5   7   2      125.40      116.39     41.36 o 
   6   7   2    15643.65    15380.77    311.32 o 
   7   7   2      743.23      660.89     64.20 o 
   8   7   2     1643.86     1849.04    125.40 o 
   9   7   2      319.08      208.94     51.40 o 
  10   7   2     1654.48     1805.21    112.05 o 
  11   7   2      135.14      230.05     68.42 o 
  12   7   2      107.17      365.31     71.42 o 
  13   7   2     1796.55     1956.23    161.85 o 
  14   7   2     2910.88     2668.94    219.17 o 
  15   7   2      513.60      449.62     81.50 o 
  16   7   2     1729.45     1752.78    305.37 o 
  17   7   2      376.44      393.26    115.80 o 
  18   7   2     2949.09     2825.22    470.52 o 
 -18   8   2     1210.49      740.77    258.01 o 
 -17   8   2      922.84      811.48    221.05 o 
 -16   8   2     2545.30     2337.26    219.89 o 
 -15   8   2      446.28      298.40     89.34 o 
 -14   8   2     1779.63     1645.96    158.80 o 
 -13   8   2       27.34      212.52     67.14 o 
 -12   8   2     5116.84     5669.37    271.57 o 
 -11   8   2      605.18      622.27     79.71 o 
 -10   8   2      753.12      916.44     80.72 o 
  -9   8   2      950.48      902.83     69.85 o 
  -8   8   2      809.81      667.12     68.28 o 
  -7   8   2     7466.70     7450.41    171.77 o 
  -6   8   2     2008.58     1786.01    128.10 o 
  -5   8   2     3255.81     2851.59    130.45 o 
  -4   8   2     1439.75      876.98    115.40 o 
  -3   8   2    26204.40    23767.34    300.58 o 
  -2   8   2     4032.94     3782.84     91.32 o 
  -1   8   2     2966.94     3121.96    105.77 o 
   0   8   2      516.12      599.80     55.53 o 
   1   8   2    60378.11    69091.80    530.56 o 
   2   8   2     8761.40     8007.34    108.89 o 
   3   8   2    26408.54    26640.43    294.46 o 
   4   8   2      411.58      392.71     52.17 o 
   5   8   2    12113.89    12833.70    223.99 o 
   6   8   2     5444.18     5731.69    192.00 o 
   7   8   2     5397.52     5668.09    187.77 o 
   8   8   2     1410.55     1457.02     93.94 o 
   9   8   2      624.64     1049.70    106.08 o 
  10   8   2     1367.35     1541.99    135.93 o 
  11   8   2      732.27      898.32    106.50 o 
  12   8   2     1705.98     1863.65    137.84 o 
  13   8   2     1849.91     1516.17    154.50 o 
  14   8   2      885.58      506.30     94.38 o 
  15   8   2      420.44      453.45     96.02 o 
  16   8   2     1900.73     1729.21    237.47 o 
  17   8   2     1099.30     1140.98    206.79 o 
  18   8   2      273.12     -190.20    204.62 o 
 -18   9   2      204.02      427.98    193.16 o 
 -17   9   2     3278.40     3325.77    289.97 o 
 -16   9   2     3676.49     3525.97    277.38 o 
 -15   9   2      712.17      491.37    106.94 o 
 -14   9   2     5686.73     5318.49    206.34 o 
 -13   9   2     5380.94     4657.08    161.14 o 
 -12   9   2    13921.81    15206.84    389.39 o 
 -11   9   2     5440.65     5977.92    176.35 o 
 -10   9   2     5591.06     6140.91    160.84 o 
  -9   9   2      673.97      933.45     64.29 o 
  -8   9   2    16210.01    17505.74    263.44 o 
  -7   9   2     4450.48     4348.58    129.85 o 
  -6   9   2    16190.55    14167.18    339.03 o 
  -5   9   2      702.23      368.51     73.81 o 
  -4   9   2     7357.69     6753.14    171.09 o 
  -3   9   2    10188.87     7948.24    124.30 o 
  -2   9   2    20615.21    17671.54    226.64 o 
  -1   9   2    26429.94    28127.44    305.84 o 
   0   9   2    21441.26    21685.72    240.65 o 
   1   9   2    45725.40    45008.29    589.35 o 
   2   9   2    34426.94    35927.13    452.36 o 
   3   9   2    16645.65    13809.98    215.87 o 
   4   9   2     1627.38     1652.11    102.00 o 
   5   9   2    28672.65    28186.94    447.11 o 
   6   9   2    29780.77    30011.10    414.71 o 
   7   9   2    16117.66    16324.03    261.36 o 
   8   9   2     8435.47     9435.09    228.40 o 
   9   9   2     5675.98     6242.71    173.34 o 
  10   9   2     6256.65     6192.81    212.37 o 
  11   9   2    16767.48    17857.13    509.98 o 
  12   9   2      349.97      439.48    105.96 o 
  13   9   2    12369.75    12922.71    634.75 o 
  14   9   2      163.18      216.31     77.94 o 
  15   9   2    11446.79    11435.23    446.20 o 
  16   9   2       21.15      308.42    122.95 o 
  17   9   2     3232.94     2598.35    564.25 o 
  18   9   2      512.93      510.15    215.08 o 
 -18  10   2      131.85      299.18    131.81 o 
 -17  10   2      883.73      740.48    265.74 o 
 -16  10   2     2837.67     2814.23    256.49 o 
 -15  10   2      356.54      431.73     81.55 o 
 -14  10   2      209.89      292.45     61.10 o 
 -13  10   2     1837.69     2025.21    141.68 o 
 -12  10   2     1339.86     1440.34    124.09 o 
 -11  10   2      908.41      689.86    100.56 o 
 -10  10   2       53.77      196.45     59.04 o 
  -9  10   2     1480.75     1319.22     93.07 o 
  -8  10   2     3092.21     3892.62    112.26 o 
  -7  10   2    11130.35    11146.14    222.07 o 
  -6  10   2     1899.38     1847.64    132.42 o 
  -5  10   2    13809.40    14363.50    187.13 o 
  -4  10   2      203.77      286.81     34.74 o 
  -3  10   2    26993.56    24912.14    356.15 o 
  -2  10   2     1357.44     1245.96     79.83 o 
  -1  10   2     7690.27     6583.47    104.64 o 
   0  10   2       41.74      174.35     44.12 o 
   1  10   2     9116.31     7621.01    115.48 o 
   2  10   2      502.97      464.22     66.79 o 
   3  10   2     3416.08     2502.11     93.97 o 
   4  10   2     8465.03     7993.21    207.02 o 
   5  10   2      217.17      127.77     53.71 o 
   6  10   2       93.87      173.33     32.16 o 
   7  10   2      651.60      886.04     67.81 o 
   8  10   2      913.35      732.85     55.56 o 
   9  10   2      293.90      180.85     68.00 o 
  10  10   2     4644.73     5202.16    204.79 o 
  11  10   2      664.22      586.14     82.17 o 
  12  10   2      529.29      722.84    102.79 o 
  13  10   2     2016.83     2203.27    240.37 o 
  14  10   2     3147.33     2969.69    234.99 o 
  15  10   2      187.85      227.81    155.19 o 
  16  10   2     1149.31      812.86    208.79 o 
  17  10   2      327.02      599.66    179.94 o 
  18  10   2      238.77      113.48    116.63 o 
 -17  11   2       12.62      377.94    242.74 o 
 -16  11   2      856.71      780.87    134.50 o 
 -15  11   2      162.93      216.09     59.02 o 
 -14  11   2      614.45      517.64     86.82 o 
 -13  11   2       19.67      150.17    110.87 o 
 -12  11   2     1594.22     2103.34    140.73 o 
 -11  11   2      329.78      438.77     62.83 o 
 -10  11   2    12522.40    12516.76    266.84 o 
  -9  11   2     2369.90     2268.73     83.78 o 
  -8  11   2     9306.84    10395.73    217.56 o 
  -7  11   2     1386.48     1067.47     59.47 o 
  -6  11   2    21633.66    20887.60    326.53 o 
  -5  11   2      815.24      805.78     67.31 o 
  -4  11   2    19405.71    19511.87    255.87 o 
  -3  11   2       54.66      111.42     86.54 o 
  -2  11   2     8352.91     7924.44    168.94 o 
  -1  11   2      108.67       86.63     34.26 o 
   0  11   2     1991.99     2808.28    122.55 o 
   1  11   2      143.41      192.61     59.49 o 
   2  11   2     2121.34     1479.62     82.04 o 
   3  11   2      380.92     1114.03     82.95 o 
   4  11   2     2441.80     2903.22    118.50 o 
   5  11   2     2383.26     1891.91    132.06 o 
   6  11   2      871.12      600.49     76.12 o 
   7  11   2     6317.65     5943.45    151.24 o 
   8  11   2     2284.86     2198.79     72.71 o 
   9  11   2    10827.53    11091.60    219.78 o 
  10  11   2     2141.33     2032.17    141.31 o 
  11  11   2     8928.76     8417.99    325.68 o 
  12  11   2      694.97      942.20    198.48 o 
  13  11   2     2415.48     2046.92    193.28 o 
  14  11   2      397.16      422.84     87.70 o 
  15  11   2     2801.54     2693.07    242.22 o 
  16  11   2      239.09      274.17     90.27 o 
  17  11   2      946.51      663.99    125.30 o 
 -17  12   2     1199.16     1015.17    229.93 o 
 -16  12   2     4777.68     4284.10    892.17 o 
 -15  12   2     2560.74     2299.08    244.53 o 
 -14  12   2     1885.46     1658.96    162.40 o 
 -13  12   2     8127.18     8714.65    295.98 o 
 -12  12   2     5584.27     6043.95    239.63 o 
 -11  12   2     2502.78     2123.11    124.83 o 
 -10  12   2       11.92      132.17    120.75 o 
  -9  12   2      332.05      388.51     52.82 o 
  -8  12   2     2094.86     2114.35    107.62 o 
  -7  12   2     6367.70     6418.71    125.18 o 
  -6  12   2      115.91      125.19     49.97 o 
  -5  12   2       81.04      218.80     45.73 o 
  -4  12   2     2744.17     2374.06     88.90 o 
  -3  12   2    13402.66    13343.79    228.08 o 
  -2  12   2    25735.94    23271.77    302.18 o 
  -1  12   2    18478.47    18669.02    236.84 o 
   0  12   2    50562.38    48753.43    586.90 o 
   1  12   2    87526.84    93243.92    817.32 o 
   2  12   2    30253.63    30658.04    425.05 o 
   3  12   2    36927.74    39412.05    526.98 o 
   4  12   2    48725.43    47580.89    777.75 o 
   5  12   2    14512.00    15111.34    374.82 o 
   6  12   2    29319.78    28000.54    418.05 o 
   7  12   2    23055.26    23877.68    361.26 o 
   8  12   2     4185.16     3457.87    101.80 o 
   9  12   2     4802.02     5046.15    147.30 o 
  10  12   2     4779.42     5403.51    164.92 o 
  11  12   2     3433.91     3479.22    232.24 o 
  12  12   2     4993.70     5669.39    249.92 o 
  13  12   2        0.36      212.01    122.39 o 
  14  12   2     2802.96     2782.67    300.97 o 
  15  12   2        1.15      347.09    105.26 o 
  16  12   2     2766.57     2528.16    204.09 o 
  17  12   2     1563.86     1496.59    260.02 o 
 -17  13   2      329.79      249.96    267.48 o 
 -16  13   2      993.70     1166.96    265.87 o 
 -15  13   2       68.27      237.51     66.45 o 
 -14  13   2      264.55      216.83     64.11 o 
 -13  13   2      194.38      220.64     78.15 o 
 -12  13   2     4991.28     4957.78    193.73 o 
 -11  13   2       43.74      163.69     49.86 o 
 -10  13   2     5721.39     4899.30    151.86 o 
  -9  13   2       28.78      234.86     68.97 o 
  -8  13   2    25961.21    26234.89    465.28 o 
  -7  13   2     2250.60     2247.30     75.48 o 
  -6  13   2     5906.12     5693.90    147.68 o 
  -5  13   2      787.24      682.95    113.90 o 
  -4  13   2    18204.62    18996.47    308.98 o 
  -3  13   2     3897.89     4934.02    154.03 o 
  -2  13   2     2326.11     2388.18    150.90 o 
  -1  13   2     3614.14     3472.89    106.91 o 
   0  13   2      364.09      217.87     53.82 o 
   1  13   2      315.75      251.52     38.51 o 
   2  13   2      376.73      559.27     61.45 o 
   3  13   2     1643.80     1394.21     87.62 o 
   4  13   2     5314.27     4706.32    175.01 o 
   5  13   2      114.58       87.77     55.30 o 
   6  13   2       19.41      119.85     90.68 o 
   7  13   2    12864.43    12575.72    251.68 o 
   8  13   2     5275.42     4240.61    168.16 o 
   9  13   2     9217.08     8734.76    235.31 o 
  10  13   2      544.36      376.30     75.53 o 
  11  13   2     8527.46     8597.86    370.59 o 
  12  13   2      467.71      453.47    171.98 o 
  13  13   2     2983.14     3404.51    217.24 o 
  14  13   2        0.93      151.93     87.05 o 
  15  13   2     4413.55     4587.02    315.58 o 
  16  13   2      708.71      777.92    141.32 o 
  17  13   2      220.93      637.66    129.02 o 
 -17  14   2      932.57      594.69    303.44 o 
 -16  14   2      703.85      820.87    178.95 o 
 -15  14   2     1615.47     1677.61    278.24 o 
 -14  14   2       94.08      269.32     75.80 o 
 -13  14   2     2300.83     2249.85    146.62 o 
 -12  14   2      795.17      569.26    107.49 o 
 -11  14   2    12312.07    12055.49    340.79 o 
 -10  14   2      583.42      447.33     59.94 o 
  -9  14   2    17820.30    18341.13    337.87 o 
  -8  14   2     1271.88     1720.74    148.27 o 
  -7  14   2    11109.58    11376.02    225.02 o 
  -6  14   2    12635.17    13171.95    278.55 o 
  -5  14   2    35930.08    37152.19    441.46 o 
  -4  14   2     4811.77     4408.21    134.50 o 
  -3  14   2     4501.93     4759.82    165.51 o 
  -2  14   2    19521.62    18236.85    335.20 o 
  -1  14   2       38.48      217.88     45.33 o 
   0  14   2     1298.66     1447.07    111.73 o 
   1  14   2      945.49     1071.42     85.75 o 
   2  14   2      450.37      772.32    149.46 o 
   3  14   2       11.59      144.62     70.02 o 
   4  14   2     6076.83     5584.92    187.51 o 
   5  14   2     3723.50     4263.29    283.95 o 
   6  14   2     8557.08     7977.79    244.59 o 
   7  14   2     2575.58     2885.65    129.22 o 
   8  14   2    31392.05    32850.88    510.46 o 
   9  14   2      120.59      224.72     55.99 o 
  10  14   2    17488.50    17287.51    481.27 o 
  11  14   2      477.38      517.91     84.14 o 
  12  14   2     6349.42     5646.03    327.18 o 
  13  14   2      441.66      284.11     84.17 o 
  14  14   2     4395.67     4191.85    298.67 o 
  15  14   2      152.36      341.96    132.66 o 
  16  14   2      996.67      617.07    144.84 o 
  17  14   2      814.89      931.82    166.51 o 
 -17  15   2     5580.77     5384.94    521.21 o 
 -16  15   2      715.69      601.07    129.04 o 
 -15  15   2     6184.41     7043.56    560.59 o 
 -14  15   2     2906.20     2506.48    225.84 o 
 -13  15   2     5084.58     4798.50    258.86 o 
 -12  15   2     2080.65     2009.77    153.99 o 
 -11  15   2     3805.19     4609.98    194.55 o 
 -10  15   2      153.57      201.52     52.81 o 
  -9  15   2     1592.28     1710.69     85.47 o 
  -8  15   2      987.27      911.63     94.22 o 
  -7  15   2     1396.66     1839.14    116.15 o 
  -6  15   2     2604.75     2544.02    102.31 o 
  -5  15   2     1996.14     2385.06    172.10 o 
  -4  15   2     9858.18     9948.08    209.73 o 
  -3  15   2    15487.27    14981.59    284.58 o 
  -2  15   2    21099.69    21210.88    354.96 o 
  -1  15   2    46661.38    49660.34    724.46 o 
   0  15   2    46283.37    46330.80    617.48 o 
   1  15   2    29581.54    32275.33    461.00 o 
   2  15   2    40696.98    42205.50    574.94 o 
   3  15   2    29727.63    30277.93    451.11 o 
   4  15   2    10656.61    11233.78    282.61 o 
   5  15   2    29134.48    27118.86    540.15 o 
   6  15   2    20818.54    21166.76    567.92 o 
   7  15   2     7178.35     7788.65    214.32 o 
   8  15   2     7918.50     6711.93    216.87 o 
   9  15   2      825.45      917.19     78.46 o 
  10  15   2     3438.60     3463.28    397.43 o 
  11  15   2      718.79      612.42     60.74 o 
  12  15   2      564.41      510.30    108.40 o 
  13  15   2     1226.76     1181.65    137.51 o 
  14  15   2        3.12       78.43    182.94 o 
  15  15   2      712.98      752.88    132.99 o 
  16  15   2      815.05      895.36    288.01 o 
  17  15   2     1636.08     1440.78    341.52 o 
 -16  16   2      190.10      333.53    123.34 o 
 -15  16   2      271.80      311.39    134.93 o 
 -14  16   2     1138.31      930.84    221.92 o 
 -13  16   2     2129.51     1952.47    164.88 o 
 -12  16   2       17.03      131.56     65.08 o 
 -11  16   2    11264.05    10526.45    383.72 o 
 -10  16   2      106.45      188.37    116.61 o 
  -9  16   2    21395.26    21304.63    571.99 o 
  -8  16   2     5701.02     5254.50    165.52 o 
  -7  16   2    36498.36    37065.43    559.32 o 
  -6  16   2     2824.50     2285.43    176.60 o 
  -5  16   2    13804.20    14014.29    313.47 o 
  -4  16   2      913.23     1473.35    133.24 o 
  -3  16   2    12368.99    11019.37    318.84 o 
  -2  16   2    15764.91    15358.46    335.92 o 
  -1  16   2     2601.29     2102.12    138.56 o 
   0  16   2     1083.55     1289.59    145.19 o 
   1  16   2    10538.74    11070.34    267.75 o 
   2  16   2     2850.10     3171.56    169.77 o 
   3  16   2     5801.42     5143.47    213.35 o 
   4  16   2      557.21      660.89     64.62 o 
   5  16   2     8855.32     8606.45    249.70 o 
   6  16   2     5691.18     5097.56    373.52 o 
   7  16   2     2051.08     1888.18    110.79 o 
   8  16   2    16424.55    17264.02    409.28 o 
   9  16   2       41.38      211.82     77.64 o 
  10  16   2    16710.29    16361.89    430.47 o 
  11  16   2     1475.26     1114.48    102.16 o 
  12  16   2     7823.87     7420.25    285.48 o 
  13  16   2        7.24      299.85     92.04 o 
  14  16   2     7831.68     7834.38    389.90 o 
  15  16   2     2007.83     1883.43    343.81 o 
  16  16   2     2644.77     2483.72    266.79 o 
 -16  17   2      591.08      608.85    234.37 o 
 -15  17   2      127.56      237.95     92.94 o 
 -14  17   2     2515.49     2000.57    226.13 o 
 -13  17   2      188.33      207.36     93.97 o 
 -12  17   2     4847.96     5483.59    291.55 o 
 -11  17   2       77.81       77.61    107.57 o 
 -10  17   2    19551.82    21734.57    518.54 o 
  -9  17   2     4073.33     4348.47    218.45 o 
  -8  17   2    17757.09    18280.85    489.66 o 
  -7  17   2     2261.51     2539.98    136.30 o 
  -6  17   2    26327.39    25604.32    572.20 o 
  -5  17   2    15390.84    16027.77    421.42 o 
  -4  17   2    23897.02    23065.04    485.80 o 
  -3  17   2    10629.76     9868.98    352.54 o 
  -2  17   2     5312.77     5507.55    177.82 o 
  -1  17   2     7819.02     7630.61    279.11 o 
   0  17   2      644.75      549.47    122.23 o 
   1  17   2     2064.89     2304.50    154.47 o 
   2  17   2     7488.57     7918.60    216.76 o 
   3  17   2     2497.39     2708.20    206.32 o 
   4  17   2      402.29      545.69    109.75 o 
   5  17   2      596.13      778.24    120.78 o 
   6  17   2    16540.38    17927.05    428.43 o 
   7  17   2     4587.57     4510.88    166.96 o 
   8  17   2      319.32      309.14     70.15 o 
   9  17   2    14298.79    14421.43    525.86 o 
  10  17   2     1149.57      936.27    165.01 o 
  11  17   2     8908.75     8334.62    250.27 o 
  12  17   2      109.59      168.78     69.03 o 
  13  17   2     8389.56     8733.70    488.70 o 
  14  17   2        4.33      185.02    158.18 o 
  15  17   2     3764.97     3341.75    318.17 o 
  16  17   2      917.68      670.02    150.76 o 
 -16  18   2     5141.27     5150.53    531.27 o 
 -15  18   2      489.63      603.93    181.28 o 
 -14  18   2     8335.24     8556.04    519.58 o 
 -13  18   2     1297.15     1404.35    199.26 o 
 -12  18   2     8241.22     8655.50    468.92 o 
 -11  18   2      149.88      159.23     71.35 o 
 -10  18   2     4994.60     5082.01    283.07 o 
  -9  18   2      744.10     1149.93     92.71 o 
  -8  18   2     1338.26      888.07     96.02 o 
  -7  18   2     2830.24     2551.64    114.08 o 
  -6  18   2      158.12      104.30     99.81 o 
  -5  18   2    12450.26    11937.20    322.35 o 
  -4  18   2    11398.14    11655.34    341.69 o 
  -3  18   2    10667.67    10607.10    327.51 o 
  -2  18   2    15516.85    15532.74    397.93 o 
  -1  18   2    22318.21    23264.33    549.79 o 
   0  18   2    29169.65    28544.31    442.59 o 
   1  18   2    36821.80    39228.27    730.79 o 
   2  18   2    13318.61    12540.43    270.93 o 
   3  18   2    32388.17    32632.64    581.52 o 
   4  18   2    12416.73    11788.50    246.75 o 
   5  18   2    20828.34    20688.43    702.61 o 
   6  18   2     4609.47     3866.40    223.46 o 
   7  18   2    15973.16    15295.08    461.53 o 
   8  18   2       24.66       63.97     56.10 o 
   9  18   2    11656.28    11749.76    432.01 o 
  10  18   2      996.08      864.59     75.07 o 
  11  18   2     2059.34     1842.80    187.13 o 
  12  18   2      296.76      230.45    128.64 o 
  13  18   2       61.78      367.09    100.72 o 
  14  18   2     1313.13     1020.33    149.17 o 
  15  18   2     1330.12     1254.92    290.42 o 
  16  18   2      621.30      726.10    220.14 o 
 -15  19   2      783.20      665.58    166.78 o 
 -14  19   2     1707.02     1648.78    275.56 o 
 -13  19   2     1696.86     1159.24    170.42 o 
 -12  19   2     5881.88     5295.07    324.17 o 
 -11  19   2      104.06      189.85     74.77 o 
 -10  19   2    11713.71    12657.26    598.92 o 
  -9  19   2      389.65      275.14     90.77 o 
  -8  19   2    19942.24    20780.79    457.28 o 
  -7  19   2     6388.66     6536.99    185.66 o 
  -6  19   2    10296.30    10125.26    275.36 o 
  -5  19   2     3515.28     3581.26    219.93 o 
  -4  19   2    13667.63    12121.66    497.74 o 
  -3  19   2    10558.23    10600.99    463.06 o 
  -2  19   2      918.86      705.97     89.73 o 
  -1  19   2    13796.06    13331.06    349.43 o 
   0  19   2      563.82      573.71     77.03 o 
   1  19   2     1222.68     1434.47    136.32 o 
   2  19   2       94.27      182.48     87.77 o 
   3  19   2       39.12      228.03    116.32 o 
   4  19   2     2967.11     3257.63    186.71 o 
   5  19   2     8076.05     7316.42    276.70 o 
   6  19   2     1443.83     1355.87    130.40 o 
   7  19   2     9561.82     8273.87    378.38 o 
   8  19   2     2333.51     2719.40    155.22 o 
   9  19   2    24626.13    26731.64    806.90 o 
  10  19   2      413.38      313.17     69.70 o 
  11  19   2     7996.36     7196.31    311.48 o 
  12  19   2      164.93      169.48     66.01 o 
  13  19   2     9036.43     9060.32    473.00 o 
  14  19   2       58.37      363.20    141.18 o 
  15  19   2     4194.80     4087.47    392.98 o 
 -15  20   2      591.45      349.48    118.37 o 
 -14  20   2      141.10      208.28    120.27 o 
 -13  20   2     1519.42      878.23    165.56 o 
 -12  20   2      682.33      580.84    142.95 o 
 -11  20   2     6970.71     6230.23    463.95 o 
 -10  20   2       49.99       80.19     88.97 o 
  -9  20   2    13949.34    14179.50    476.36 o 
  -8  20   2       38.66      121.07     58.75 o 
  -7  20   2    21565.01    21642.11    599.16 o 
  -6  20   2     1931.56     1960.86    127.40 o 
  -5  20   2    32325.70    32138.42    584.22 o 
  -4  20   2     3703.09     3020.30    193.78 o 
  -3  20   2    13426.22    15354.00    637.07 o 
  -2  20   2     1381.31     1685.59    148.03 o 
  -1  20   2     4986.22     4631.59    212.94 o 
   0  20   2     7216.39     7213.46    263.30 o 
   1  20   2      143.63      330.45     80.94 o 
   2  20   2     1747.36     1949.35    129.00 o 
   3  20   2      917.11      725.25     89.90 o 
   4  20   2     3495.11     3148.49    197.51 o 
   5  20   2     6878.13     6494.36    266.99 o 
   6  20   2      565.34      719.53     87.16 o 
   7  20   2     3743.97     3128.75    241.32 o 
   8  20   2     5128.70     4943.37    281.17 o 
   9  20   2      763.24      705.71     96.91 o 
  10  20   2     9988.72     9810.87    371.64 o 
  11  20   2      398.69      377.37     84.68 o 
  12  20   2    12657.75    12036.05    505.35 o 
  13  20   2        1.15       74.98    126.42 o 
  14  20   2     8065.33     8337.74    525.14 o 
  15  20   2      225.84      303.80    115.14 o 
 -15  21   2     6578.13     6405.92    540.35 o 
 -14  21   2     1527.45     1479.32    560.25 o 
 -13  21   2     6813.37     7244.33    764.50 o 
 -12  21   2      769.16      473.21     90.04 o 
 -11  21   2     5480.37     5372.84    374.17 o 
 -10  21   2      109.49       80.09     74.85 o 
  -9  21   2      445.35      123.15     99.02 o 
  -8  21   2      217.36      219.40     74.68 o 
  -7  21   2      801.10      579.44    103.43 o 
  -6  21   2      303.77      367.62    109.71 o 
  -5  21   2     1384.63     1783.34    165.05 o 
  -4  21   2     6016.67     5792.70    304.78 o 
  -3  21   2    11938.25    11663.61    470.84 o 
  -2  21   2     7941.46     8827.13    281.79 o 
  -1  21   2    13616.94    13978.02    337.02 o 
   1  21   2    18803.10    19817.51    432.08 o 
   2  21   2    33472.81    35754.07    949.13 o 
   3  21   2     7412.89     7436.22    205.18 o 
   4  21   2    44291.27    44743.75   1014.56 o 
   5  21   2    17743.93    17853.63    566.52 o 
   6  21   2    14735.23    14977.41    461.46 o 
   7  21   2     2856.17     3512.07    237.65 o 
   8  21   2    14787.81    14912.50    819.44 o 
   9  21   2     4091.90     3432.48    240.96 o 
  10  21   2     1326.70     1310.18    247.64 o 
  11  21   2      188.93      187.55     82.83 o 
  12  21   2       59.02      237.49    103.40 o 
  13  21   2      135.78      318.22     74.85 o 
  14  21   2     1292.19     1484.83   1350.53 o 
  15  21   2      249.56      277.51    154.98 o 
 -14  22   2      742.68      867.77    143.29 o 
 -13  22   2     4452.48     5049.02    383.97 o 
 -12  22   2      804.49      652.59    118.76 o 
 -11  22   2     3803.37     3654.34    318.93 o 
 -10  22   2      313.02      288.51     95.11 o 
  -9  22   2    16790.24    18258.87    562.10 o 
  -8  22   2      345.32      413.91     75.85 o 
  -7  22   2     9748.47     9680.57    325.13 o 
  -6  22   2     2576.31     2449.57    207.92 o 
  -5  22   2     9966.69     9775.29    347.81 o 
  -4  22   2     3685.09     3042.35    213.32 o 
  -3  22   2     9784.27     9064.60    407.69 o 
  -2  22   2    13118.99    13967.47    401.35 o 
  -1  22   2     2902.18     3392.35    189.55 o 
   0  22   2     6994.69     6931.77    258.30 o 
   1  22   2     1526.22     1651.25    144.40 o 
   2  22   2     5529.39     5231.77    476.70 o 
   3  22   2      130.51       51.71     78.97 o 
   4  22   2        8.20      342.37    108.81 o 
   5  22   2     1326.02     1390.21    191.52 o 
   6  22   2     3341.40     3122.82    271.40 o 
   7  22   2     6635.45     6475.86    290.10 o 
   8  22   2     3010.70     2216.46    214.14 o 
   9  22   2     2125.96     2013.45    269.63 o 
  10  22   2     8530.48     8704.57    363.73 o 
  11  22   2     1063.90      740.32    107.59 o 
  12  22   2     5068.57     5078.51    282.70 o 
  13  22   2       29.54      317.17    142.58 o 
  14  22   2     6915.63     7176.51    443.22 o 
 -14  23   2     1436.75     1637.52    248.61 o 
 -13  23   2      507.45      576.88    151.54 o 
 -12  23   2     3400.78     3038.45    310.96 o 
 -11  23   2     1946.56     1771.32    203.70 o 
 -10  23   2     7991.56     7622.71    501.07 o 
  -9  23   2      218.29      136.76     73.65 o 
  -8  23   2     8441.98     7796.46    438.91 o 
  -7  23   2      104.31      177.45     95.47 o 
  -6  23   2    16548.27    15308.24    819.66 o 
  -5  23   2     3864.46     4386.89    278.44 o 
  -4  23   2     6652.58     5580.98    316.16 o 
  -3  23   2     7593.33     7231.42    328.60 o 
  -2  23   2     9874.39     8704.17    416.64 o 
  -1  23   2     3535.52     3779.32    199.96 o 
   0  23   2     5383.47     5454.67    233.99 o 
   1  23   2     7779.25     8495.05    265.45 o 
   2  23   2     1097.06     1099.45    113.34 o 
   3  23   2      171.38      368.16     86.89 o 
   4  23   2      865.46      620.42    105.26 o 
   5  23   2      115.66      313.99     85.11 o 
   6  23   2     3297.11     3111.67    395.43 o 
   7  23   2    10752.06    10819.14    574.77 o 
   8  23   2     3284.90     3094.06    242.68 o 
   9  23   2     6138.61     5836.34    414.23 o 
  10  23   2     3092.27     2955.43    246.61 o 
  11  23   2    11031.84    11315.31    449.17 o 
  12  23   2      460.67      369.49     94.42 o 
  13  23   2     8421.80     8349.93    466.16 o 
  14  23   2      240.53      172.19    212.05 o 
 -13  24   2      921.08      625.86    141.47 o 
 -12  24   2     7126.17     6901.38    553.60 o 
 -11  24   2     1054.57      744.27    125.48 o 
 -10  24   2     3739.30     3664.25    359.84 o 
  -9  24   2      246.88      251.55     91.34 o 
  -8  24   2      350.77      349.34    143.12 o 
  -7  24   2      106.89      282.46     61.87 o 
  -6  24   2      890.36      359.76    174.77 o 
  -5  24   2     1341.80     1185.98    273.76 o 
  -4  24   2     5848.60     5868.32    355.63 o 
  -3  24   2     1055.80     1105.95    173.93 o 
  -2  24   2    11757.24    11981.24    448.40 o 
  -1  24   2     8097.04     9003.17    316.42 o 
   0  24   2    15206.08    14901.77    921.21 o 
   1  24   2    17560.04    18910.08    813.75 o 
   2  24   2    17116.92    16620.48    562.61 o 
   3  24   2    33148.82    34536.77    919.06 o 
   4  24   2     9618.81     9500.27    359.33 o 
   5  24   2    22727.39    22766.48    522.10 o 
   6  24   2     7238.35     6926.83    461.41 o 
   7  24   2    12832.59    13685.41    448.79 o 
   8  24   2     2858.35     2740.59    204.62 o 
   9  24   2     5666.96     6890.95    403.46 o 
  10  24   2      641.43      475.17    110.04 o 
  11  24   2      852.31      569.88    360.67 o 
  12  24   2      175.45      241.68    103.07 o 
  13  24   2      402.90      295.25    185.39 o 
 -13  25   2      302.89      304.98    370.38 o 
 -12  25   2     3605.29     3412.76    325.18 o 
 -11  25   2      172.30      327.53    101.41 o 
 -10  25   2     4761.55     4939.74    488.43 o 
  -9  25   2      444.32      331.16    110.62 o 
  -8  25   2    15038.26    16433.80    540.80 o 
  -7  25   2      215.02      259.61     72.90 o 
  -6  25   2    11371.24    11288.62    381.85 o 
  -5  25   2     1606.98     1647.33    213.96 o 
  -4  25   2    16796.33    18094.65    787.84 o 
  -3  25   2      360.40      308.89     87.49 o 
  -2  25   2     4683.57     5147.58    396.32 o 
  -1  25   2     2256.34     2382.23    323.65 o 
   0  25   2     2529.08     2620.96    186.05 o 
   1  25   2     1157.09     1141.44    162.65 o 
   2  25   2       88.37      162.08    103.44 o 
   3  25   2     1670.95     1621.01    222.59 o 
   4  25   2     2580.79     2378.77    239.86 o 
   5  25   2      255.49      199.49     81.33 o 
   6  25   2     2994.98     2483.85    232.10 o 
   7  25   2       61.98      259.92    112.88 o 
   8  25   2     1888.96     2031.91    161.75 o 
   9  25   2     4264.89     3432.82    430.28 o 
  10  25   2     1426.15     1943.57    258.94 o 
  11  25   2     5599.08     5792.62    334.73 o 
  12  25   2       20.66      304.47    116.04 o 
  13  25   2     7107.17     6402.18    435.54 o 
 -12  26   2      645.49      372.60    191.31 o 
 -11  26   2     6526.81     6969.11    527.64 o 
 -10  26   2      937.60      804.49    200.61 o 
  -9  26   2     5775.24     5188.43    343.58 o 
  -8  26   2      149.91      303.85    188.04 o 
  -7  26   2    14456.59    14597.98    495.92 o 
  -6  26   2       93.34      276.94    134.93 o 
  -5  26   2     7295.88     7856.53    596.58 o 
  -4  26   2     6145.81     6284.61   2925.72 o 
  -3  26   2     3433.50     3670.54    278.61 o 
  -2  26   2     1442.47     1333.48    242.81 o 
  -1  26   2     3000.73     2557.47    929.88 o 
   0  26   2     4973.58     4596.05    225.81 o 
   1  26   2      210.45      224.92     77.07 o 
   2  26   2      351.94      331.34     73.04 o 
   3  26   2      714.03      895.72    206.94 o 
   4  26   2      385.66      214.14    101.92 o 
   5  26   2     2666.78     2550.21    191.68 o 
   6  26   2     4029.51     3199.19    241.98 o 
   7  26   2     1518.61     1533.98    154.67 o 
   8  26   2     6704.66     6227.31    399.86 o 
   9  26   2     1456.80     1198.45    225.95 o 
  10  26   2     3793.27     3907.43    277.02 o 
  11  26   2       76.21      121.95    130.79 o 
  12  26   2     9323.47     9648.16    726.79 o 
 -12  27   2      532.78      688.56    130.12 o 
 -11  27   2     4400.93     4163.43    432.66 o 
 -10  27   2      714.72      665.27    211.87 o 
  -9  27   2     2637.29     2401.16    364.97 o 
  -8  27   2      621.88      483.68    127.59 o 
  -7  27   2       22.72      586.68    201.19 o 
  -6  27   2     2296.93     2281.04    160.11 o 
  -5  27   2     3938.75     2898.10    368.25 o 
  -4  27   2     1845.44     1495.92    221.37 o 
  -3  27   2    10052.09    11045.06   1026.03 o 
  -2  27   2     5333.61     5653.00    412.52 o 
  -1  27   2    23154.58    24384.25    868.90 o 
   0  27   2     2572.84     2590.98    191.20 o 
   1  27   2    14075.09    14998.03    382.72 o 
   2  27   2    14561.71    13245.58    391.29 o 
   3  27   2    17199.08    16344.99    832.57 o 
   4  27   2    11201.95    10440.71    379.02 o 
   5  27   2     4384.75     4017.56    352.69 o 
   6  27   2    12418.80    10830.91    769.39 o 
   7  27   2     4941.50     4949.79    287.38 o 
   8  27   2     7183.45     7031.91    319.73 o 
   9  27   2     1308.04     1504.42    191.26 o 
  10  27   2     3763.44     3379.18    480.25 o 
  11  27   2      639.55      665.87    160.32 o 
  12  27   2        7.33      -38.77    226.38 o 
 -11  28   2     3062.32     3429.81    352.20 o 
 -10  28   2      428.88      252.50    243.56 o 
  -9  28   2     5010.40     5555.78    410.97 o 
  -8  28   2        0.25      332.86    122.25 o 
  -7  28   2     8225.64     8087.94    356.60 o 
  -6  28   2     1384.76     1008.46    338.64 o 
  -5  28   2     8371.39     8580.00    555.84 o 
  -4  28   2     2726.28     2419.29    207.07 o 
  -3  28   2     6921.09     6982.29    912.44 o 
  -2  28   2     2854.31     2652.31    429.83 o 
  -1  28   2     3855.50     4179.07    363.93 o 
   0  28   2     1163.48     1189.20    194.86 o 
   1  28   2      593.40      589.71    161.58 o 
   2  28   2     1045.07     1448.01    217.29 o 
   3  28   2      344.04      411.94    160.96 o 
   4  28   2      836.69      579.84    222.78 o 
   5  28   2     1855.51     1705.25    195.38 o 
   6  28   2     1624.48     1237.28    233.01 o 
   7  28   2     1197.07      905.96    122.35 o 
   8  28   2     2586.16     2113.61    308.33 o 
   9  28   2     1438.30     1348.45    176.23 o 
  10  28   2     5032.57     5428.26    326.04 o 
  11  28   2       40.75      150.41    166.78 o 
 -10  29   2     4583.32     4385.15    378.60 o 
  -9  29   2       35.33      165.14    127.31 o 
  -8  29   2     6732.93     7691.10    473.78 o 
  -7  29   2        7.83      216.44     91.43 o 
  -6  29   2    10274.66    10953.05    584.83 o 
  -5  29   2     1295.33     1618.65    307.64 o 
  -4  29   2     2149.75     1813.70    246.18 o 
  -3  29   2      802.00      711.05    133.14 o 
  -2  29   2     1601.56     1411.56    180.71 o 
  -1  29   2      360.31      270.00     76.78 o 
   0  29   2      443.61      536.73     99.29 o 
   1  29   2      263.01      269.87     95.50 o 
   2  29   2      361.58      277.22    142.96 o 
   3  29   2      241.22      256.74    115.55 o 
   4  29   2     1140.76      877.08    136.99 o 
   5  29   2      600.66      380.94    112.79 o 
   6  29   2      798.76      519.66    107.05 o 
   7  29   2     3345.76     2755.20    223.98 o 
   8  29   2      145.89       75.46    146.65 o 
   9  29   2     2074.00     2202.35    229.54 o 
  10  29   2       24.92       52.68    106.57 o 
 -10  30   2      997.62      671.54    221.04 o 
  -9  30   2      372.84      394.60    121.05 o 
  -8  30   2      785.02      830.45    230.23 o 
  -7  30   2     1382.06     1313.37    180.50 o 
  -6  30   2      247.02      301.20    129.74 o 
  -5  30   2     1288.72     1192.51    192.44 o 
  -4  30   2      860.48      662.78    109.42 o 
  -3  30   2     3386.33     3213.02    301.43 o 
  -2  30   2     5077.94     4922.65    312.52 o 
  -1  30   2     4125.49     3640.79    298.71 o 
   0  30   2     5066.22     5332.83    321.48 o 
   1  30   2     7416.42     7509.95    428.51 o 
   2  30   2     8157.48     8523.15    471.63 o 
   3  30   2     8332.31     9205.41    392.16 o 
   4  30   2     3753.77     3899.36    320.79 o 
   5  30   2     8214.92     8311.29    607.41 o 
   6  30   2     3591.99     4009.94    283.46 o 
   7  30   2     4365.14     4473.45    287.15 o 
   8  30   2     3424.29     3647.12    291.05 o 
   9  30   2     2151.47     2209.73    233.82 o 
  10  30   2      399.63      303.34    114.66 o 
  -9  31   2      219.96      331.73    108.99 o 
  -8  31   2     2999.07     3063.35    306.55 o 
  -7  31   2      158.89      520.55    120.37 o 
  -6  31   2     3005.21     2899.67    216.78 o 
  -5  31   2      603.66      593.15    114.21 o 
  -4  31   2     1851.08     2265.33    266.80 o 
  -3  31   2     1586.58     1075.75    195.63 o 
  -2  31   2     2228.88     2523.94    310.73 o 
  -1  31   2       84.64      248.76     87.90 o 
   0  31   2      344.80      296.42     93.04 o 
   1  31   2      499.35      496.50    110.98 o 
   2  31   2      307.05      622.10    140.99 o 
   3  31   2      406.25      415.82    150.05 o 
   4  31   2      549.64      585.60     87.46 o 
   5  31   2     1338.71      768.24    170.19 o 
   6  31   2       23.42      289.03     87.99 o 
   7  31   2     1964.40     1772.78    266.74 o 
   8  31   2      318.01      554.97    124.64 o 
   9  31   2     1783.16     1823.61    242.78 o 
  -8  32   2       25.64       62.23    168.88 o 
  -7  32   2     1851.44     2138.95    306.37 o 
  -6  32   2      110.95      203.90    119.64 o 
  -5  32   2     2569.02     2429.29    212.75 o 
  -4  32   2      404.08      488.55    113.20 o 
  -3  32   2      490.03      524.07    134.00 o 
  -2  32   2      145.80      451.42    122.19 o 
  -1  32   2     2563.38     2475.79    311.19 o 
   0  32   2       70.58      212.12    102.63 o 
   1  32   2      531.33      486.15    255.53 o 
   2  32   2      154.66      193.33    121.95 o 
   3  32   2      182.47      151.97    150.50 o 
   4  32   2      208.02      291.14    112.85 o 
   5  32   2       70.41      244.88     81.17 o 
   6  32   2     1528.32     1377.77    224.06 o 
   7  32   2       31.08      362.33    278.47 o 
   8  32   2     1231.45     1189.18    169.70 o 
  -7  33   2        8.12      145.68    131.88 o 
  -6  33   2     2428.93     2032.36    288.48 o 
  -5  33   2        7.49      220.26     91.37 o 
  -4  33   2     2497.03     2517.23    236.83 o 
  -3  33   2      484.85      309.89     84.48 o 
  -2  33   2     2879.40     2768.92    242.76 o 
  -1  33   2      897.25      496.02    100.46 o 
   0  33   2     2758.54     2411.04    230.15 o 
   1  33   2     1721.22     1704.93    221.17 o 
   2  33   2     2552.95     2269.76    258.36 o 
   3  33   2     2500.93     2579.16    215.38 o 
   4  33   2     2002.97     1505.14    324.52 o 
   5  33   2     1456.96     1146.95    173.19 o 
   6  33   2     1068.26      731.33    154.44 o 
   7  33   2     2892.53     2904.36    295.66 o 
  -5  34   2      734.96      697.29    177.16 o 
  -4  34   2       45.14      257.79    103.76 o 
  -3  34   2     1119.06      948.35    137.32 o 
  -2  34   2      329.23      337.80    103.31 o 
  -1  34   2      262.74      392.27     98.37 o 
   0  34   2      183.13      182.15     89.95 o 
   1  34   2      680.52      430.28    177.17 o 
   2  34   2      404.78      431.33    135.84 o 
   3  34   2       37.29      217.31     72.93 o 
   4  34   2      223.87      196.22    103.75 o 
   5  34   2      481.47      277.27     89.96 o 
  -3  35   2     1245.62      782.58    133.40 o 
  -2  35   2      970.17      808.85    125.56 o 
  -1  35   2     1038.48      853.93    138.71 o 
   0  35   2     2180.22     2111.77    249.97 o 
   1  35   2     1419.36     1005.59    141.72 o 
   2  35   2      771.78      710.11    130.56 o 
   3  35   2      384.15      622.28    105.41 o 
 -18   1   3        8.78      237.50     96.34 o 
 -17   1   3     2123.49     1717.66    180.49 o 
 -16   1   3        0.18      212.55     50.06 o 
 -15   1   3     2900.58     2483.06    137.34 o 
 -14   1   3       31.82      119.74     73.50 o 
 -13   1   3     7093.15     6864.78    283.27 o 
 -12   1   3     1304.92     1351.13    105.08 o 
 -11   1   3     9341.06     9285.83    242.91 o 
 -10   1   3     1924.70     2030.28    122.09 o 
  -9   1   3     6643.95     7184.38    172.90 o 
  -8   1   3    29906.29    30346.47    427.84 o 
  -7   1   3     7254.38     7289.49    194.25 o 
  -6   1   3    19382.23    19114.44    274.92 o 
  -5   1   3       45.59      110.87     66.05 o 
  -4   1   3    16926.32    15967.93    241.13 o 
  -3   1   3     3973.76     3881.19    114.59 o 
  -2   1   3    10012.62     9842.28    143.48 o 
  -1   1   3    13380.99    10340.81    159.78 o 
   0   1   3    52805.71    49899.49    605.82 o 
   1   1   3      853.22     1557.43     68.82 o 
   2   1   3     5836.04     5980.10    113.46 o 
   3   1   3      552.23      437.19     54.59 o 
   4   1   3    24925.90    22254.92    234.26 o 
   5   1   3    10035.64     8360.37    176.47 o 
   6   1   3    23928.55    24464.52    289.98 o 
   7   1   3     1467.85     1556.37     65.85 o 
   8   1   3    13587.43    12756.10    212.95 o 
   9   1   3     8150.94     7616.72    144.15 o 
  10   1   3     8720.38     9125.58    193.89 o 
  11   1   3     2990.55     2818.93     96.53 o 
  12   1   3     1455.01     1238.51     84.51 o 
  13   1   3     5352.89     5123.40    144.52 o 
  14   1   3      555.01      621.20     89.31 o 
  15   1   3     6100.12     5359.92    319.23 o 
  16   1   3      112.17      130.49     67.84 o 
  17   1   3     2392.17     2794.85    341.94 o 
  18   1   3      103.53      123.75    127.79 o 
 -18   2   3     1924.67     1059.28    180.00 o 
 -17   2   3     1440.17     1250.63    160.82 o 
 -16   2   3     3291.33     2152.16    169.67 o 
 -15   2   3      418.44      426.65     71.88 o 
 -14   2   3     5102.11     4301.94    190.16 o 
 -13   2   3    10607.19    11098.30    525.80 o 
 -12   2   3     3753.77     3753.02    162.25 o 
 -11   2   3      303.05      465.09     84.98 o 
 -10   2   3    17716.28    17897.21    443.78 o 
  -9   2   3      407.17      699.30     66.40 o 
  -8   2   3     2062.37     2087.68    110.76 o 
  -7   2   3     5843.31     6422.80    162.18 o 
  -6   2   3    35779.84    34745.88    485.51 o 
  -5   2   3     3253.62     3029.79     93.10 o 
  -4   2   3     1327.44     1798.30     87.02 o 
  -3   2   3      848.86      569.62     53.52 o 
  -2   2   3     4096.12     4068.92    101.65 o 
  -1   2   3      100.85      407.49     62.48 o 
   0   2   3       59.11      787.80     69.25 o 
   1   2   3    65537.08    64980.53    555.63 o 
   2   2   3     4841.53     3651.73     94.63 o 
   3   2   3     1005.13      855.01     58.77 o 
   4   2   3      163.20      203.41     31.85 o 
   5   2   3    11122.95    12967.80    212.37 o 
   6   2   3    16893.93    14929.30    196.80 o 
   7   2   3    27024.49    28793.52    369.60 o 
   8   2   3     2887.49     3467.72     85.21 o 
   9   2   3    10428.58    10954.30    241.51 o 
  10   2   3    10729.38    10798.08    251.22 o 
  11   2   3     4471.58     4509.57    223.34 o 
  12   2   3      670.33      674.84     70.64 o 
  13   2   3     4887.50     4483.61    213.07 o 
  14   2   3     9182.38     8099.24    349.77 o 
  15   2   3     1429.09     1262.47    158.04 o 
  16   2   3     1400.32     1321.42    235.68 o 
  17   2   3      422.47      499.66    246.99 o 
  18   2   3     2191.98     1990.90    393.77 o 
 -18   3   3       13.57      142.71     85.79 o 
 -17   3   3       68.17      228.67     96.42 o 
 -16   3   3      164.31      196.71     70.11 o 
 -15   3   3       55.59      116.90     55.48 o 
 -14   3   3     1834.04     1335.53    151.42 o 
 -13   3   3       13.37      170.30     63.10 o 
 -12   3   3      535.02      318.50     65.16 o 
 -11   3   3     1763.88     1476.88    113.00 o 
 -10   3   3     3660.24     3484.59    154.84 o 
  -9   3   3      686.90      934.09     86.09 o 
  -8   3   3     1018.86      997.22     94.01 o 
  -7   3   3     2741.39     3176.25     95.09 o 
  -6   3   3    20960.11    20157.01    275.43 o 
  -5   3   3     1500.82     1760.41     96.44 o 
  -4   3   3     4400.84     4402.83    120.45 o 
  -3   3   3      140.80      140.17     55.70 o 
  -2   3   3     4405.44     5227.26    116.37 o 
  -1   3   3    12983.52    11878.96    150.82 o 
   0   3   3     4552.19     3981.42    160.42 o 
   1   3   3     5245.35     5392.16    102.71 o 
   2   3   3    33955.89    28894.75    325.15 o 
   3   3   3       72.86      121.73     40.98 o 
   4   3   3     7579.67     6620.39     94.48 o 
   5   3   3     5820.46     5531.16    112.97 o 
   6   3   3     6330.16     6583.43    220.38 o 
   7   3   3     2683.06     3022.47     98.10 o 
   8   3   3      466.90      392.19     56.40 o 
   9   3   3      840.38      821.54     69.41 o 
  10   3   3      774.64      827.20     82.75 o 
  11   3   3      690.72     1090.48    142.39 o 
  12   3   3     2451.76     2431.86    157.41 o 
  13   3   3      288.62      240.44     68.42 o 
  14   3   3     1531.51     1620.85    156.46 o 
  15   3   3      587.57      514.74     87.38 o 
  16   3   3      390.98      360.04     86.40 o 
  17   3   3      334.48      197.00    399.06 o 
  18   3   3       34.89      424.65    200.16 o 
 -18   4   3     1399.01     1368.64    232.43 o 
 -17   4   3      233.19      331.34     81.47 o 
 -16   4   3     3751.81     3394.15    276.56 o 
 -15   4   3      161.18      132.23     52.87 o 
 -14   4   3     2495.21     2494.40    149.11 o 
 -13   4   3      223.12      281.97     51.41 o 
 -12   4   3     2796.61     2538.58    159.08 o 
 -11   4   3      574.37      737.66     81.91 o 
 -10   4   3      737.13      864.74     74.53 o 
  -9   4   3     9450.37     9147.46    242.44 o 
  -8   4   3     1568.72     1443.34     70.79 o 
  -7   4   3    35064.91    37396.16    485.03 o 
  -6   4   3       31.45      412.15     48.87 o 
  -5   4   3    24138.40    23576.13    337.60 o 
  -4   4   3     2526.74     1293.50     72.63 o 
  -3   4   3    51891.90    46691.55    572.06 o 
  -2   4   3      397.91      559.50     59.24 o 
  -1   4   3    10539.82    12039.92    149.74 o 
   0   4   3     8840.87     8908.01    139.39 o 
   1   4   3    21157.40    20028.40    234.97 o 
   2   4   3     2188.65     3631.72     97.89 o 
   3   4   3    21856.08    21815.26    241.88 o 
   4   4   3     1428.13     1333.97     62.71 o 
   5   4   3    10733.00    11117.20    254.90 o 
   6   4   3      111.97      167.09     42.87 o 
   7   4   3    12101.00    13997.88    339.66 o 
   8   4   3     5102.28     5379.51    154.07 o 
   9   4   3      200.81      294.55     57.70 o 
  10   4   3     4977.73     4830.63    170.49 o 
  11   4   3     1301.10     1416.33    118.72 o 
  12   4   3      180.18      216.32    101.44 o 
  13   4   3     1195.36      828.84     94.78 o 
  14   4   3     3986.18     3700.59    208.59 o 
  15   4   3       42.16      258.41     67.05 o 
  16   4   3     4936.08     5129.55    481.71 o 
  17   4   3      440.32      531.31    243.15 o 
  18   4   3     4202.61     3817.85    466.00 o 
 -18   5   3     1566.07     1210.42    183.97 o 
 -17   5   3     2922.94     2516.88    203.67 o 
 -16   5   3     2315.86     1891.62    207.00 o 
 -15   5   3     3394.91     3123.21    181.14 o 
 -14   5   3     9558.31     9192.62    314.55 o 
 -13   5   3     7030.48     6838.58    241.84 o 
 -12   5   3    11428.54    11602.73    298.77 o 
 -11   5   3    14665.25    14703.30    337.37 o 
 -10   5   3     1063.83     1219.92     86.07 o 
  -9   5   3    13115.44    13133.69    264.55 o 
  -8   5   3     2156.43     2365.73     85.04 o 
  -7   5   3    23781.46    27122.33    391.43 o 
  -6   5   3     1610.45     1727.65     93.01 o 
  -5   5   3    33126.41    37458.59    538.53 o 
  -4   5   3       53.04      111.38     38.16 o 
  -3   5   3    45545.91    47332.90    577.11 o 
  -2   5   3      101.41      314.42     41.22 o 
  -1   5   3     7239.32     7248.71    114.85 o 
   0   5   3    61181.21    62893.61    534.07 o 
   1   5   3     9455.39     8041.90    120.70 o 
   2   5   3     2931.95     3223.75     97.69 o 
   3   5   3     1355.64     1905.95     80.88 o 
   4   5   3       12.41      124.44     36.85 o 
   5   5   3    40516.52    38565.04    546.54 o 
   6   5   3    13253.27    11914.84    422.94 o 
   7   5   3    10716.32    10369.62    232.53 o 
   8   5   3    20197.88    20527.59    340.91 o 
   9   5   3     6741.61     6600.21    168.35 o 
  10   5   3    20563.53    20612.78    480.54 o 
  11   5   3     5904.75     6492.36    196.86 o 
  12   5   3    12448.34    13657.91    338.66 o 
  13   5   3     9757.97     9543.42    359.15 o 
  14   5   3     8890.92    10020.28    537.84 o 
  15   5   3     3308.46     2620.22    229.69 o 
  16   5   3     2365.78     2469.09    285.23 o 
  17   5   3      230.20      350.97    151.06 o 
  18   5   3        3.79      580.21    171.86 o 
 -18   6   3       36.30      302.27    106.02 o 
 -17   6   3      804.25      459.69    106.00 o 
 -16   6   3        0.83       31.92     64.25 o 
 -15   6   3     5562.64     5735.44    297.75 o 
 -14   6   3      718.79      497.52     80.43 o 
 -13   6   3     3037.65     3079.26    164.63 o 
 -12   6   3     2567.24     2244.40    146.17 o 
 -11   6   3     6816.52     6982.82    203.99 o 
 -10   6   3     1252.67     1498.07     90.59 o 
  -9   6   3      261.86      236.54     53.38 o 
  -8   6   3     5779.11     5267.13    163.01 o 
  -7   6   3      170.43      221.12     35.64 o 
  -6   6   3    27204.14    27590.92    549.09 o 
  -5   6   3     1320.64     1858.45    147.90 o 
  -4   6   3    30056.19    26844.82    571.41 o 
  -3   6   3    10118.34     9329.63    122.60 o 
  -2   6   3        4.31      124.19     37.76 o 
  -1   6   3     3520.53     4113.41     92.92 o 
   0   6   3      111.26      775.90     67.57 o 
   1   6   3     7430.18     7441.93    144.16 o 
   2   6   3    17736.78    16374.43    186.97 o 
   3   6   3    10700.30    12460.29    161.36 o 
   4   6   3    23656.92    25583.13    369.78 o 
   5   6   3    11661.73    11338.92    192.65 o 
   6   6   3    28334.81    29025.93    477.67 o 
   7   6   3      619.92      321.36     88.34 o 
   8   6   3     7585.83     7102.01    187.97 o 
   9   6   3     2693.80     3035.70    180.55 o 
  10   6   3     1147.73      922.77    124.35 o 
  11   6   3     7726.51     7363.92    233.52 o 
  12   6   3     2297.42     2169.68    148.45 o 
  13   6   3     3528.61     3583.12    246.04 o 
  14   6   3     3099.48     2453.08    196.01 o 
  15   6   3     4770.62     3555.65    312.82 o 
  16   6   3     1515.58     1385.83    237.05 o 
  17   6   3       12.28      -63.78    195.05 o 
  18   6   3     2809.68     2498.85    708.85 o 
 -18   7   3     1419.55     1050.50    231.04 o 
 -17   7   3     3816.51     3668.33    331.00 o 
 -16   7   3     1174.44     1149.40    146.75 o 
 -15   7   3     1768.33     2285.16    200.25 o 
 -14   7   3     3332.83     3478.52    174.04 o 
 -13   7   3     2728.63     3159.87    166.09 o 
 -12   7   3     2348.77     2627.96    146.30 o 
 -11   7   3      828.89      745.41     76.02 o 
 -10   7   3     1608.14     1711.35    118.81 o 
  -9   7   3     3476.64     2805.23    106.06 o 
  -8   7   3    16257.11    15657.93    372.36 o 
  -7   7   3     2765.54     3049.50     61.06 o 
  -6   7   3    41423.52    40655.18    854.98 o 
  -5   7   3     8704.24     9556.97    262.96 o 
  -4   7   3    58242.92    57809.86   1001.56 o 
  -3   7   3       14.04      138.47     52.61 o 
  -2   7   3   137878.72   133587.55   1026.25 o 
  -1   7   3      598.63     1099.38     68.91 o 
   0   7   3    60603.52    56457.59    706.02 o 
   1   7   3    40879.09    41764.85    523.24 o 
   2   7   3   133112.73   134494.80   1032.16 o 
   3   7   3    11109.97    11273.13    204.30 o 
   4   7   3    86433.43    82140.81    724.58 o 
   5   7   3    22413.19    21300.60    306.17 o 
   6   7   3    34522.81    35826.32    641.55 o 
   7   7   3     2032.45     2251.59    140.44 o 
   8   7   3      362.86      189.15     95.32 o 
   9   7   3     1319.44     1369.26    112.76 o 
  10   7   3      111.67      117.84     79.27 o 
  11   7   3     1243.46     1451.37    133.21 o 
  12   7   3     1814.98     2001.92    168.43 o 
  13   7   3     2295.01     2248.68    193.12 o 
  14   7   3     2830.95     2827.92    273.47 o 
  15   7   3     8468.33     8249.18    697.02 o 
  16   7   3       32.31      191.74     74.34 o 
  17   7   3     8735.69     9217.31    654.54 o 
  18   7   3        2.49       60.10    131.77 o 
 -18   8   3      178.65      257.86     96.63 o 
 -17   8   3     2514.09     2014.99    261.04 o 
 -16   8   3     6081.04     5440.78    311.63 o 
 -15   8   3     7138.37     6951.13    339.63 o 
 -14   8   3     3088.89     2712.51    170.18 o 
 -13   8   3    21659.53    23269.92    428.23 o 
 -12   8   3    23287.99    25068.79    476.59 o 
 -11   8   3    12655.71    12845.62    302.73 o 
 -10   8   3    25958.98    26106.18    419.02 o 
  -9   8   3     6098.02     6227.04    132.04 o 
  -8   8   3    38290.96    42248.43    592.21 o 
  -7   8   3     6996.23     7357.73    261.16 o 
  -6   8   3    65108.55    64700.66    864.37 o 
  -5   8   3     2451.88     2017.80    223.44 o 
  -4   8   3    68920.41    67850.13    872.95 o 
  -3   8   3     1279.54      910.50     53.25 o 
  -2   8   3    26811.87    26096.97    281.79 o 
  -1   8   3    10407.14     8898.30    149.71 o 
   0   8   3     4785.19     4048.73     92.27 o 
   1   8   3      311.07      573.34     65.30 o 
   2   8   3     3083.47     2429.75    111.13 o 
   3   8   3     3983.96     3475.36    104.54 o 
   4   8   3    29233.22    28108.73    387.31 o 
   5   8   3      127.02      170.76     51.84 o 
   6   8   3    40630.35    43723.13    644.12 o 
   7   8   3    38996.38    41212.67   1093.53 o 
   8   8   3    25321.97    25340.68    472.50 o 
   9   8   3    33599.63    34338.12    652.35 o 
  10   8   3    18707.99    20877.19    501.32 o 
  11   8   3    41933.44    46775.73    946.82 o 
  12   8   3     9020.50     9053.00    446.27 o 
  13   8   3    23890.66    25975.66    550.04 o 
  14   8   3     6366.23     5839.82    262.40 o 
  15   8   3    10613.70    10218.67    690.03 o 
  16   8   3      171.43      361.92    280.69 o 
  17   8   3      266.39      252.67    264.43 o 
  18   8   3       18.66      366.17    155.23 o 
 -18   9   3     1522.42     1116.32    256.79 o 
 -17   9   3      184.78      132.14     96.02 o 
 -16   9   3     4796.72     4792.88    275.64 o 
 -15   9   3       61.67      224.44     75.92 o 
 -14   9   3     9891.71     9590.56    344.16 o 
 -13   9   3      813.70      850.32     91.21 o 
 -12   9   3     7363.54     8337.60    276.80 o 
 -11   9   3     8042.79     8368.48    252.39 o 
 -10   9   3      943.94      820.68     91.83 o 
  -9   9   3    22013.84    22619.29    523.27 o 
  -8   9   3     2649.80     2596.20    144.79 o 
  -7   9   3    17694.49    17406.41    418.14 o 
  -6   9   3     5652.54     6517.26    249.43 o 
  -5   9   3    51445.71    48433.13   1146.19 o 
  -4   9   3    33564.70    34326.18    824.49 o 
  -3   9   3     9444.17     7947.03    172.35 o 
  -2   9   3    31266.39    30790.41    405.46 o 
  -1   9   3    18791.37    20102.07    252.36 o 
   0   9   3    58048.78    61819.52    566.40 o 
   1   9   3     3987.97     3398.61    102.10 o 
   2   9   3    25815.08    24616.08    324.07 o 
   3   9   3    35636.59    36027.36    560.71 o 
   4   9   3     6094.25     5287.07    153.31 o 
   5   9   3    31866.61    31630.50    455.31 o 
   6   9   3       85.80      192.01     42.42 o 
   7   9   3    43160.12    41718.70    609.35 o 
   8   9   3    11196.34    10752.79    283.38 o 
   9   9   3     5226.51     5313.50    216.49 o 
  10   9   3    12957.89    13292.91    378.19 o 
  11   9   3     4791.57     4470.33    240.82 o 
  12   9   3    10405.85    10970.15    450.31 o 
  13   9   3       31.41      455.27    103.77 o 
  14   9   3    10309.06    10869.69    425.49 o 
  15   9   3     2228.53     2172.87    475.95 o 
  16   9   3      768.30      428.98    141.04 o 
  17   9   3     2338.01     1998.51    259.50 o 
 -17  10   3     3431.71     3403.62    357.38 o 
 -16  10   3     5251.93     6383.96    558.80 o 
 -15  10   3     3893.43     3912.57    397.96 o 
 -14  10   3     1079.15     1226.18    129.95 o 
 -13  10   3     9255.75     9405.19    280.58 o 
 -12  10   3     1416.43     1516.20    114.07 o 
 -11  10   3     1550.22     1549.40    178.82 o 
 -10  10   3     5223.86     5571.43    146.67 o 
  -9  10   3      966.21     1090.28    117.46 o 
  -8  10   3    15012.65    14917.38    526.18 o 
  -7  10   3    19839.97    20900.29    483.94 o 
  -6  10   3    27560.76    27534.59    592.01 o 
  -5  10   3    46073.09    43622.04    756.85 o 
  -4  10   3    36601.41    35869.36    797.57 o 
  -3  10   3   140767.59   144597.00   1293.37 o 
  -2  10   3     4166.03     4676.21    136.56 o 
  -1  10   3   165262.09   164096.84   1291.79 o 
   0  10   3     2622.75     3000.61    101.18 o 
   1  10   3   170144.08   168103.80   1300.57 o 
   2  10   3    26575.42    27778.67    478.54 o 
   3  10   3   162558.19   156061.28   1223.70 o 
   4  10   3    58676.38    61495.05    933.90 o 
   5  10   3    52471.61    53946.45    595.73 o 
   6  10   3    35641.49    36590.68    410.55 o 
   7  10   3     5610.12     5486.13    133.02 o 
   8  10   3     6832.69     7061.24    312.48 o 
   9  10   3      857.50      600.03     99.65 o 
  10  10   3      258.71      586.26     93.36 o 
  11  10   3      943.66      744.31     87.99 o 
  12  10   3     4110.81     3525.45    252.21 o 
  13  10   3    13214.38    14004.13    411.43 o 
  14  10   3     7452.07     8005.29    428.47 o 
  15  10   3     2080.71     1799.15    225.60 o 
  16  10   3    17270.50    20354.22   1145.12 o 
  17  10   3      533.23      600.80    197.54 o 
 -17  11   3     1461.79     1129.22    316.94 o 
 -16  11   3     6933.22     7711.82    475.41 o 
 -15  11   3     2432.96     2425.21    238.43 o 
 -14  11   3    15285.73    15665.55    472.47 o 
 -13  11   3    10246.62     9826.65    418.25 o 
 -12  11   3    27841.72    28443.78    522.73 o 
 -11  11   3    26174.19    27017.20    881.81 o 
 -10  11   3    11864.68    12537.93    393.90 o 
  -9  11   3    34711.69    36984.77    735.24 o 
  -8  11   3     8431.78     8720.30    282.55 o 
  -7  11   3    86410.84    88094.09   2784.29 o 
  -6  11   3     3517.01     3222.51    176.15 o 
  -5  11   3    62751.82    62931.16    756.38 o 
  -4  11   3     1264.04     1794.21    105.09 o 
  -3  11   3    79622.79    75472.27    729.70 o 
  -2  11   3     2766.53     2899.92    104.69 o 
  -1  11   3      116.16      448.83     65.81 o 
   0  11   3     4186.02     3849.61    119.18 o 
   1  11   3    11158.83     9978.39    205.68 o 
   2  11   3      178.96      184.05     44.66 o 
   3  11   3    66290.56    62997.96   1168.35 o 
   4  11   3     7050.68     6938.33    202.26 o 
   5  11   3    86171.40    88422.28    970.60 o 
   6  11   3    10169.22     8487.78    277.16 o 
   7  11   3    81424.44    79251.07    987.08 o 
   8  11   3    20401.42    20749.99    716.41 o 
   9  11   3    33440.71    34323.45    689.25 o 
  10  11   3    40505.54    42929.90    865.85 o 
  11  11   3    17518.52    17278.05    564.88 o 
  12  11   3    29912.84    30603.41    938.41 o 
  13  11   3     4148.03     4327.37    284.91 o 
  14  11   3    17354.25    18210.78    613.00 o 
  15  11   3      293.59      319.95    113.23 o 
  16  11   3     5694.48     5821.90    452.90 o 
  17  11   3      283.21      311.32    120.40 o 
 -17  12   3     3853.91     4105.01    391.70 o 
 -16  12   3      724.71      954.00    232.00 o 
 -15  12   3     7089.70     7685.73    385.07 o 
 -14  12   3     1247.33      887.88    114.95 o 
 -13  12   3    10917.58    11493.17    426.09 o 
 -12  12   3     6233.38     6404.77    323.84 o 
 -11  12   3     9138.25     8728.01    321.59 o 
 -10  12   3    32515.16    33020.66    746.06 o 
  -9  12   3     1726.41     1931.49    245.42 o 
  -8  12   3    26587.01    27602.02    659.59 o 
  -7  12   3     2976.24     3150.00    337.88 o 
  -6  12   3    57885.41    59446.45   1002.81 o 
  -5  12   3    12027.94    11709.15    367.66 o 
  -4  12   3    32242.33    36498.18    542.36 o 
  -3  12   3    66156.00    65076.60    563.67 o 
  -2  12   3     5594.65     6018.58    233.95 o 
  -1  12   3    63833.84    64262.48    623.76 o 
   0  12   3     2608.72     3407.10    204.73 o 
   1  12   3    57791.14    61426.51    672.69 o 
   2  12   3    11842.26    11068.14    254.50 o 
   3  12   3    31706.83    29575.55    407.59 o 
   4  12   3    42792.95    43622.79    551.21 o 
   5  12   3     3281.80     3439.63    149.94 o 
   6  12   3    45307.71    46001.47    586.39 o 
   7  12   3     1719.86     2018.46    121.19 o 
   8  12   3    16417.42    16535.09    358.98 o 
   9  12   3    24195.12    26170.23    637.86 o 
  10  12   3     6320.17     6267.75    293.09 o 
  11  12   3    11793.65    10855.99    443.54 o 
  12  12   3     2809.66     2968.50    524.18 o 
  13  12   3    13083.40    14227.58    630.42 o 
  14  12   3      249.96      444.73    121.85 o 
  15  12   3     2232.71     2366.21    274.71 o 
  16  12   3     2625.31     2605.97    278.71 o 
  17  12   3     1151.20      500.96    255.27 o 
 -17  13   3     4326.30     4693.30    564.62 o 
 -16  13   3     2727.65     2753.33    238.37 o 
 -15  13   3     3732.39     4338.43    691.46 o 
 -14  13   3     2885.03     3311.98    304.53 o 
 -13  13   3      850.06     1083.67    227.29 o 
 -12  13   3     5560.93     6530.53    325.74 o 
 -11  13   3     1098.09     1389.23    162.85 o 
 -10  13   3      664.42      985.77    133.72 o 
  -9  13   3    13464.60    14996.08    486.97 o 
  -8  13   3      429.10      820.07    116.66 o 
  -7  13   3    19893.16    17170.56    485.71 o 
  -6  13   3    23551.25    25336.16    736.02 o 
  -5  13   3    24037.59    22883.29    469.33 o 
  -4  13   3    81852.44    82610.27    853.56 o 
  -3  13   3    20016.57    19237.26    296.25 o 
  -2  13   3   173608.23   170555.80   1276.34 o 
  -1  13   3    10358.07    10120.94    230.58 o 
   0  13   3   218720.98   222137.72   1994.11 o 
   1  13   3      423.87     1044.62    112.20 o 
   2  13   3   191692.41   200907.80   1388.52 o 
   3  13   3     8033.72     7729.96    204.99 o 
   4  13   3    94304.00    94919.75   1138.42 o 
   5  13   3    16868.80    17083.00    342.98 o 
   6  13   3    15113.38    14610.13    367.88 o 
   7  13   3    18159.04    17568.99    286.70 o 
   8  13   3      134.90      278.00     63.79 o 
   9  13   3     7459.95     7874.36    444.60 o 
  10  13   3     3839.25     3742.68    216.26 o 
  11  13   3      561.67      804.31    165.25 o 
  12  13   3    12047.80    13501.17    417.42 o 
  13  13   3     2683.73     2870.65    362.39 o 
  14  13   3     4637.13     4339.30    322.68 o 
  15  13   3    10703.96    10934.59    484.48 o 
  16  13   3     1532.58     1146.93    204.31 o 
  17  13   3    10272.44    10320.21    938.39 o 
 -17  14   3     3329.31     3177.53    391.33 o 
 -16  14   3     1348.85     1254.22    292.14 o 
 -15  14   3     8375.22     8776.32    531.95 o 
 -14  14   3     2555.61     2207.97    253.36 o 
 -13  14   3    16874.67    18344.18    813.60 o 
 -12  14   3    15568.08    14818.25    455.88 o 
 -11  14   3    21984.69    23239.43    661.00 o 
 -10  14   3    25270.54    25549.43    658.33 o 
  -9  14   3    11926.15    12980.03    454.28 o 
  -8  14   3    42410.33    45520.43   1270.81 o 
  -7  14   3     8548.48     8624.77    336.82 o 
  -6  14   3    50306.95    53618.05    978.94 o 
  -5  14   3      677.10      600.84     39.22 o 
  -4  14   3    49822.49    52073.63    625.90 o 
  -3  14   3     1920.05     2007.41     97.48 o 
  -2  14   3    17687.78    16661.75    284.49 o 
  -1  14   3    22432.71    21062.79    344.90 o 
   0  14   3     3060.51     3529.08    179.68 o 
   1  14   3    12991.33    13039.83    253.52 o 
   2  14   3    20919.77    21948.98    524.25 o 
   3  14   3     3701.14     4195.77    128.37 o 
   4  14   3    62717.81    64585.70    688.29 o 
   5  14   3      116.66      256.97     70.36 o 
   6  14   3    65860.63    66370.48   1032.79 o 
   7  14   3    14327.98    14015.34    358.78 o 
   8  14   3    50296.56    51588.47    837.90 o 
   9  14   3    14059.61    13287.65    592.64 o 
  10  14   3    16816.18    16510.95    656.89 o 
  11  14   3    34647.59    36517.06    937.27 o 
  12  14   3     6081.36     6666.81    328.71 o 
  13  14   3    12579.33    14442.06    582.77 o 
  14  14   3      570.61      402.50    101.97 o 
  15  14   3    10170.04    10398.96    585.49 o 
  16  14   3       26.65      379.68    141.20 o 
  17  14   3     1056.30      736.89    221.65 o 
 -16  15   3     3662.25     3926.90    348.59 o 
 -15  15   3        9.80       72.99    242.74 o 
 -14  15   3     6638.31     6705.69    526.57 o 
 -13  15   3     2039.83     1748.92    243.49 o 
 -12  15   3     7969.43     7670.01    662.05 o 
 -11  15   3     3354.01     3904.37    351.67 o 
 -10  15   3     8334.20     8090.88    426.67 o 
  -9  15   3    26024.61    26577.10    764.00 o 
  -8  15   3      242.62      295.39    146.39 o 
  -7  15   3    17477.92    17364.16    538.07 o 
  -6  15   3     2316.51     2045.20    199.86 o 
  -5  15   3    59018.48    56792.46    786.84 o 
  -4  15   3    13882.28    12711.93    307.52 o 
  -3  15   3    10452.85    10453.89    219.79 o 
  -2  15   3    32640.89    32920.70    375.97 o 
  -1  15   3     5171.25     4886.56    143.39 o 
   0  15   3    29936.19    30329.94    465.25 o 
   1  15   3     5023.65     5208.64    157.31 o 
   2  15   3    33784.27    29738.87    493.51 o 
   3  15   3    25715.32    25019.51    510.82 o 
   4  15   3     7683.92     7669.77    261.79 o 
   5  15   3    46866.04    45950.11    756.97 o 
   6  15   3    12224.23    11432.14    304.22 o 
   7  15   3    29056.01    29304.04    532.55 o 
   8  15   3     3269.21     3328.10    189.91 o 
   9  15   3    21039.63    21519.38    445.50 o 
  10  15   3     1540.60     1246.01    121.24 o 
  11  15   3     3074.43     2900.51    277.31 o 
  12  15   3     9606.16     9946.30    404.20 o 
  13  15   3       67.81      117.54     88.29 o 
  14  15   3     5947.98     5692.18    469.96 o 
  15  15   3     1395.69     1622.41    324.10 o 
  16  15   3     1577.22     1536.68    850.08 o 
 -16  16   3     3175.51     3362.85    351.94 o 
 -15  16   3     1878.10     1957.53    246.06 o 
 -14  16   3     3838.02     3805.51    572.01 o 
 -13  16   3     1253.61     1084.52    270.43 o 
 -12  16   3      625.52      632.78    130.72 o 
 -11  16   3     1528.15     1941.58    228.16 o 
 -10  16   3       52.07      361.10    161.89 o 
  -9  16   3      165.01      106.73    116.47 o 
  -8  16   3    16283.28    15266.89    435.98 o 
  -7  16   3     1834.79     1550.02    136.85 o 
  -6  16   3     5096.91     5509.33    262.02 o 
  -5  16   3    23892.84    24280.58    504.43 o 
  -4  16   3    15054.55    13758.67    310.48 o 
  -3  16   3    46609.84    47951.42    630.68 o 
  -2  16   3    12881.45    11804.67    263.97 o 
  -1  16   3    94488.63    98330.50   1068.72 o 
   0  16   3     8575.58     9294.68    275.97 o 
   1  16   3   119781.62   125662.82   1673.63 o 
   2  16   3      687.41      710.91     87.88 o 
   3  16   3    63729.17    62293.04    749.32 o 
   4  16   3    10891.09    10671.99    249.31 o 
   5  16   3    21482.80    21227.04    449.58 o 
   6  16   3     5541.58     4950.04    205.45 o 
   7  16   3     1411.27     1868.29    114.43 o 
   8  16   3    16959.66    17010.59    373.99 o 
   9  16   3     1286.28     1539.89    123.36 o 
  10  16   3     2466.77     2748.40    200.58 o 
  11  16   3     1814.69     1830.42    220.67 o 
  12  16   3      194.05      363.95    196.03 o 
  13  16   3     1287.86      966.75    349.76 o 
  14  16   3     5668.33     6136.36    657.98 o 
  15  16   3     1506.77     1511.04    304.36 o 
  16  16   3     5112.56     5843.59    631.92 o 
 -16  17   3     2246.54     1681.55    280.15 o 
 -15  17   3     1892.04     1963.58    253.08 o 
 -14  17   3     4923.51     5117.42    383.57 o 
 -13  17   3     5225.96     5066.85    665.73 o 
 -12  17   3     9795.87     9629.71    444.48 o 
 -11  17   3    18019.53    18477.08    577.07 o 
 -10  17   3    14553.52    15621.35    852.23 o 
  -9  17   3    19225.12    19601.35    529.28 o 
  -8  17   3    18292.70    18577.63    566.29 o 
  -7  17   3    36315.40    36343.78    859.93 o 
  -6  17   3     3718.14     3550.64    127.50 o 
  -5  17   3    18369.56    17918.72    415.25 o 
  -4  17   3     1181.91      930.26    133.63 o 
  -3  17   3     8810.12     8204.47    257.85 o 
  -2  17   3     6741.15     7111.91    184.59 o 
  -1  17   3     1556.76     2148.83    206.80 o 
   0  17   3    12648.65    12597.46    266.51 o 
   1  17   3      205.02      517.75     96.84 o 
   2  17   3     2863.52     2778.65    124.90 o 
   3  17   3     2159.19     2889.27    380.53 o 
   4  17   3      171.18      127.45     67.34 o 
   5  17   3    22395.46    24147.98    558.98 o 
   6  17   3     5047.25     4628.96    213.25 o 
   7  17   3    14858.67    15125.36    421.10 o 
   8  17   3     8223.23     8883.89    283.41 o 
   9  17   3    25357.29    24734.08    448.78 o 
  10  17   3    18133.19    18919.07    428.01 o 
  11  17   3     8065.45     7212.49    422.20 o 
  12  17   3    10100.63     9941.34    550.69 o 
  13  17   3     2620.70     2834.74    475.19 o 
  14  17   3     5410.21     5201.67    469.14 o 
  15  17   3      617.88      881.97    172.45 o 
  16  17   3     3051.70     2706.13    341.45 o 
 -16  18   3      400.42      292.63    196.10 o 
 -15  18   3     2022.81     2004.79    245.90 o 
 -14  18   3      456.16      512.31    156.13 o 
 -13  18   3     2043.57     1845.68    229.47 o 
 -12  18   3      621.44      327.59    145.05 o 
 -11  18   3     6570.89     6744.68    378.90 o 
 -10  18   3     5597.25     5826.99    441.96 o 
  -9  18   3     9515.79     8991.89    460.44 o 
  -8  18   3    10797.67    10848.57    439.87 o 
  -7  18   3     2139.36     2418.04    165.36 o 
  -6  18   3    13467.06    13949.48    311.49 o 
  -5  18   3       94.59      260.69     62.37 o 
  -4  18   3    24118.03    24335.75    602.04 o 
  -3  18   3     4804.90     4717.21    158.35 o 
  -2  18   3    13483.36    14221.72    296.96 o 
  -1  18   3    11810.67    11908.54    234.70 o 
   0  18   3    12548.28    12533.82    312.27 o 
   1  18   3    32572.71    32793.96    457.16 o 
   2  18   3     1867.64     2139.85    121.25 o 
   3  18   3    18107.88    18254.46    393.64 o 
   4  18   3     2033.59     1989.94    195.75 o 
   5  18   3     6184.28     5832.78    227.09 o 
   6  18   3    19051.14    18788.86    517.88 o 
   7  18   3     3963.45     4073.10    188.48 o 
   8  18   3    12348.00    11884.40    457.49 o 
   9  18   3     1139.89      944.62    121.07 o 
  10  18   3     4540.10     4658.83    223.36 o 
  11  18   3     3136.63     2996.57    493.06 o 
  12  18   3     1665.24     2657.52    566.12 o 
  13  18   3     3438.25     2971.83    333.00 o 
  14  18   3      133.83      194.65     87.03 o 
  15  18   3     1247.47      974.38    280.12 o 
 -15  19   3     3000.98     3376.91    572.45 o 
 -14  19   3      104.73      348.24    280.15 o 
 -13  19   3     3303.66     3301.69    294.93 o 
 -12  19   3        8.07       64.65     88.78 o 
 -11  19   3      844.44     1274.61    185.93 o 
 -10  19   3       49.99      137.21     88.34 o 
  -9  19   3      679.48      863.22    186.24 o 
  -8  19   3     3751.19     3520.73    287.05 o 
  -7  19   3     2086.31     2011.75    161.27 o 
  -6  19   3     8568.54     8573.38    303.25 o 
  -5  19   3      285.09      345.58     58.93 o 
  -4  19   3    24442.44    25131.50    559.94 o 
  -3  19   3     4238.47     3461.57    181.13 o 
  -2  19   3    21970.75    21582.93    497.92 o 
  -1  19   3     3323.80     3154.16    145.49 o 
   0  19   3    44651.31    46885.13    686.81 o 
   1  19   3      509.23      376.29     74.41 o 
   2  19   3    27745.65    28127.26    491.77 o 
   3  19   3     2141.30     1918.37    106.39 o 
   4  19   3    21642.28    22974.62    616.42 o 
   5  19   3      142.88      282.74     86.67 o 
   6  19   3     4538.06     4442.14    230.35 o 
   7  19   3     1785.19     1720.89    172.06 o 
   8  19   3    13187.73    14949.95    532.04 o 
   9  19   3      474.67      469.72     82.98 o 
  10  19   3      628.80      370.48     69.18 o 
  11  19   3      160.72      182.71     66.86 o 
  12  19   3       48.92     -236.48    236.48 o 
  13  19   3     4059.04     3706.27    412.95 o 
  14  19   3       11.77      538.85    178.71 o 
  15  19   3     3275.82     3002.91    347.83 o 
 -15  20   3      873.96      952.55    179.93 o 
 -14  20   3     2152.36     1405.06    266.75 o 
 -13  20   3     3412.24     3239.41    321.09 o 
 -12  20   3     3518.99     3447.05    336.63 o 
 -11  20   3     4467.62     3716.84    263.54 o 
 -10  20   3     8179.34     8136.37    467.03 o 
  -9  20   3    14156.56    12175.86    477.41 o 
  -8  20   3     9231.47     8788.67    394.62 o 
  -7  20   3     6953.67     6995.65    289.29 o 
  -6  20   3    17690.14    18422.21    528.64 o 
  -5  20   3     4964.98     4496.28    156.88 o 
  -4  20   3     7066.05     7701.38    231.69 o 
  -3  20   3     2123.44     2407.41    126.39 o 
  -2  20   3    12621.99    12848.12    318.80 o 
  -1  20   3       27.41      125.50     83.39 o 
   0  20   3     3265.31     3203.45    248.09 o 
   1  20   3      119.57      221.94     47.80 o 
   2  20   3       50.81      173.89     61.41 o 
   3  20   3      889.20      532.63     73.92 o 
   4  20   3     2150.39     2089.31    267.41 o 
   5  20   3     4935.15     4802.73    170.24 o 
   6  20   3    14496.06    14287.22    396.84 o 
   7  20   3      796.49      887.55    113.56 o 
   8  20   3    10708.69    10621.52    445.71 o 
   9  20   3     5378.64     4776.11    252.33 o 
  10  20   3    16268.52    16067.75    583.72 o 
  11  20   3     2634.76     2447.99    194.71 o 
  12  20   3     1914.60     1787.08    240.57 o 
  13  20   3     2345.50     1728.58    264.46 o 
  14  20   3     2529.29     2289.51    328.46 o 
  15  20   3      816.95      538.94    141.01 o 
 -14  21   3      189.71       85.77    151.78 o 
 -13  21   3      135.77      255.51    105.92 o 
 -12  21   3      338.30      313.69     98.22 o 
 -11  21   3       19.32      230.62     90.11 o 
 -10  21   3     5271.28     5709.78    581.25 o 
  -9  21   3     1482.24      879.46    139.16 o 
  -8  21   3     2144.12     2251.09    230.50 o 
  -7  21   3     1236.21     1157.66    107.79 o 
  -6  21   3     3315.78     3462.74    239.06 o 
  -5  21   3      634.62      675.47    112.67 o 
  -4  21   3      171.76      243.93     66.98 o 
  -3  21   3     2001.53     1951.83    126.76 o 
  -2  21   3     1046.07     1005.14    107.05 o 
  -1  21   3     2453.12     2209.22    138.41 o 
   0  21   3     9765.27     9009.38    233.34 o 
   1  21   3     3260.37     3671.44    182.31 o 
   2  21   3     8987.14     9056.65    225.57 o 
   3  21   3     3513.26     4174.74    204.88 o 
   4  21   3     2456.03     2105.92    158.07 o 
   5  21   3       40.58      268.60    106.36 o 
   6  21   3     3396.59     3654.79    240.52 o 
   7  21   3     5434.54     5024.03    213.23 o 
   8  21   3        9.96      121.19    209.62 o 
   9  21   3     3389.75     3066.21    221.01 o 
  10  21   3      166.29      287.59    102.30 o 
  11  21   3     1440.49      912.50    135.13 o 
  12  21   3      441.24      350.81    101.42 o 
  13  21   3       18.25      326.16    114.45 o 
  14  21   3      420.17      334.68    134.06 o 
 -14  22   3     1893.55     1896.63    266.62 o 
 -13  22   3      122.89      296.91     84.39 o 
 -12  22   3     2248.87     2151.60    266.74 o 
 -11  22   3      492.71      439.25    144.14 o 
 -10  22   3     1267.69     1346.43    199.62 o 
  -9  22   3       50.81      202.10     98.31 o 
  -8  22   3      269.37      319.50    107.64 o 
  -7  22   3     1737.96     1813.29    135.08 o 
  -6  22   3      807.90      481.57    112.18 o 
  -5  22   3     7838.33     7799.69    309.47 o 
  -4  22   3     2271.18     2879.30    304.47 o 
  -3  22   3     6636.07     6197.26    221.48 o 
  -2  22   3      399.66      137.04     94.03 o 
  -1  22   3    23345.58    24333.30    552.49 o 
   0  22   3      126.64      180.46     56.02 o 
   1  22   3    19744.84    19288.52    517.01 o 
   2  22   3     1152.80     1117.45    111.06 o 
   3  22   3    17241.18    16898.53    452.06 o 
   4  22   3      601.92      248.00    102.17 o 
   5  22   3     6904.30     6384.25    274.04 o 
   6  22   3     4888.27     4074.91    332.82 o 
   7  22   3     7028.02     6491.15    389.19 o 
   8  22   3     1783.49     1692.60    144.43 o 
   9  22   3     4255.30     3755.61    228.65 o 
  10  22   3     1008.77     1112.17    155.42 o 
  11  22   3      532.18      534.72    107.67 o 
  12  22   3     3537.18     3505.21    334.61 o 
  13  22   3      474.03      493.85    217.52 o 
  14  22   3     1907.87     1790.76    291.84 o 
 -14  23   3      603.24      401.43    123.25 o 
 -13  23   3     1860.91     1682.95    353.77 o 
 -12  23   3     1549.35     1667.65    272.96 o 
 -11  23   3     2332.53     2495.88    296.38 o 
 -10  23   3     3711.65     3328.40    359.71 o 
  -9  23   3     4483.41     4270.82    426.03 o 
  -8  23   3    12144.59    13039.95    506.39 o 
  -7  23   3     5318.09     5507.85    308.40 o 
  -6  23   3     4934.79     5196.01    212.34 o 
  -5  23   3    10942.30    10070.44    343.26 o 
  -4  23   3    15708.36    15162.68    463.50 o 
  -3  23   3     3962.03     4248.82    208.09 o 
  -2  23   3     8224.19     7396.18    229.38 o 
  -1  23   3     9735.84    10448.43    295.69 o 
   0  23   3     6431.85     6036.76    218.45 o 
   1  23   3     2165.97     2642.13   1147.57 o 
   2  23   3     4459.65     3891.15    190.64 o 
   3  23   3      441.43      698.14    111.76 o 
   4  23   3     7074.77     7090.57    265.73 o 
   5  23   3     3540.26     2683.91    206.39 o 
   6  23   3     2146.24     1755.87    196.32 o 
   7  23   3     4452.94     4471.85    276.41 o 
   8  23   3     1450.98     1395.59    123.67 o 
   9  23   3     8393.31     8017.25    459.68 o 
  10  23   3     1450.12     1081.73    157.58 o 
  11  23   3     3599.13     3439.79    329.46 o 
  12  23   3      815.30      548.29    158.99 o 
  13  23   3     2296.54     2242.10    281.02 o 
  14  23   3      172.78      267.18    292.02 o 
 -13  24   3      184.32      424.76    130.68 o 
 -12  24   3      345.12      299.33    117.69 o 
 -11  24   3      381.37      441.10    143.00 o 
 -10  24   3      462.73      168.58    139.98 o 
  -9  24   3      102.03      -30.09    252.23 o 
  -8  24   3        0.65       32.11    112.15 o 
  -7  24   3      367.53      349.16    114.71 o 
  -6  24   3        7.65     -163.17    260.31 o 
  -5  24   3       49.99      -53.17     96.37 o 
  -4  24   3      222.29      280.31    162.37 o 
  -3  24   3       95.78      292.01    108.48 o 
  -2  24   3      477.25      632.52    213.16 o 
  -1  24   3      324.46      372.01     76.12 o 
   0  24   3     1175.50      968.19    142.79 o 
   1  24   3      747.51      579.60     90.40 o 
   2  24   3        2.83      323.82     75.50 o 
   3  24   3      596.87      617.06     80.91 o 
   4  24   3       53.16      118.24     60.23 o 
   5  24   3       68.83      159.05    107.14 o 
   6  24   3        0.76      106.31     83.34 o 
   7  24   3       59.41      206.37     77.92 o 
   8  24   3     1717.59     1508.34    196.86 o 
   9  24   3      634.82      509.82    164.49 o 
  10  24   3      119.21      183.17     73.10 o 
  11  24   3       30.00      172.02     70.23 o 
  12  24   3       26.31      106.88    151.94 o 
  13  24   3      178.29      296.06    311.41 o 
 -13  25   3     2872.76     3314.85    371.11 o 
 -12  25   3      344.65      219.49     93.26 o 
 -11  25   3     3698.64     3693.16    363.32 o 
 -10  25   3      830.79      656.57    159.47 o 
  -9  25   3     2860.05     3324.35    357.29 o 
  -8  25   3      272.75      250.84     63.85 o 
  -7  25   3     1407.28     1006.33    180.41 o 
  -6  25   3     3909.88     4069.05    306.57 o 
  -5  25   3     1254.38      983.35    168.75 o 
  -4  25   3     1681.26     1481.27    169.78 o 
  -3  25   3      186.65      107.85    138.99 o 
  -2  25   3     7819.18     7460.62    299.69 o 
  -1  25   3     2753.10     2291.69    246.15 o 
   0  25   3     7089.79     7983.44    350.26 o 
   1  25   3      291.91       30.59     93.37 o 
   2  25   3    13991.60    13137.04    411.71 o 
   3  25   3     4160.67     3789.47    206.67 o 
   4  25   3     7086.97     7280.20    296.53 o 
   5  25   3     1584.69     1481.02    156.21 o 
   6  25   3     7014.65     7104.96    309.39 o 
   7  25   3     4649.21     4534.51    268.24 o 
   8  25   3     6503.91     6623.72    310.97 o 
   9  25   3     1643.61     1667.40    177.44 o 
  10  25   3     3114.79     3262.35    273.43 o 
  11  25   3     2653.25     2196.12    193.32 o 
  12  25   3     1511.01     1142.39    220.47 o 
  13  25   3     2372.48     2524.11    423.94 o 
 -12  26   3     1506.74     1776.14    281.13 o 
 -11  26   3     1008.13      871.11    194.33 o 
 -10  26   3      432.84      460.77    127.82 o 
  -9  26   3     5148.24     6098.82    752.10 o 
  -8  26   3      798.26      687.30    160.26 o 
  -7  26   3     9066.58     9337.77    584.08 o 
  -6  26   3      571.99      439.66    161.97 o 
  -5  26   3    12229.41    13620.65    569.56 o 
  -4  26   3       40.26       46.73    133.87 o 
  -3  26   3    11799.88    11400.81    392.05 o 
  -2  26   3       70.10      282.31     73.01 o 
  -1  26   3     9287.17    10145.36    469.31 o 
   0  26   3      237.55      221.28     94.63 o 
   1  26   3     4481.44     4336.63    288.21 o 
   2  26   3      364.02      560.12    135.85 o 
   3  26   3     5104.48     4628.50    308.11 o 
   4  26   3       17.01     -124.30    128.15 o 
   5  26   3     1863.82     1642.23    171.46 o 
   6  26   3       64.39      194.07    115.53 o 
   7  26   3     1155.01      735.05    133.49 o 
   8  26   3     1285.73      925.03    185.03 o 
   9  26   3     1192.68      752.25    126.37 o 
  10  26   3     2472.85     1963.27    235.13 o 
  11  26   3      615.74      494.16    134.09 o 
  12  26   3     2638.36     2385.34    342.81 o 
 -11  27   3      770.56      807.58    201.15 o 
 -10  27   3        7.10      188.04    190.44 o 
  -9  27   3      240.08      366.12     92.56 o 
  -8  27   3       87.16      295.12    138.73 o 
  -7  27   3      582.55      372.91    113.89 o 
  -6  27   3     1596.90     2006.19    228.86 o 
  -5  27   3      273.74      158.90    144.93 o 
  -4  27   3      242.95      202.22    105.82 o 
  -3  27   3       36.04      146.79     72.20 o 
  -2  27   3     1795.94     1702.22    150.13 o 
  -1  27   3      355.95      262.94    192.16 o 
   0  27   3      614.92      491.77     88.39 o 
   1  27   3     1527.80     1425.83    166.29 o 
   2  27   3      622.68      767.40    123.35 o 
   3  27   3      687.12      934.67    140.20 o 
   4  27   3      309.87      123.75     70.28 o 
   5  27   3     3534.67     3315.18    446.54 o 
   6  27   3        4.50      187.19     76.84 o 
   7  27   3      401.48      243.71     95.14 o 
   8  27   3      124.73       23.00     79.50 o 
   9  27   3      666.64      645.88    151.41 o 
  10  27   3      367.02      335.83    143.09 o 
  11  27   3       65.71      189.83    163.17 o 
 -11  28   3     1442.47     1301.13    239.46 o 
 -10  28   3     5354.41     5487.35    593.80 o 
  -9  28   3      142.16      358.50    159.16 o 
  -8  28   3     5334.49     5104.60    456.54 o 
  -7  28   3     1181.17     1187.77    322.74 o 
  -6  28   3     1014.61      885.05    208.08 o 
  -5  28   3      557.41      362.17     94.38 o 
  -4  28   3      120.84      350.44    126.93 o 
  -3  28   3      106.09       90.61     90.43 o 
  -2  28   3     1340.58     1388.67    220.83 o 
  -1  28   3     1248.02     1249.69    152.55 o 
   0  28   3     2315.78     2457.19    215.50 o 
   1  28   3     1354.35     1129.91    134.85 o 
   2  28   3     3152.17     2866.71    350.15 o 
   3  28   3     4816.01     4839.07    315.39 o 
   4  28   3     2107.28     2307.91    301.99 o 
   5  28   3     6171.90     6162.39    678.95 o 
   6  28   3     1899.11     1664.53    182.63 o 
   7  28   3     8918.35     7720.77    402.13 o 
   8  28   3     3517.57     3686.87    297.56 o 
   9  28   3     5952.04     6742.07    377.84 o 
  10  28   3      828.72      582.08    109.71 o 
  11  28   3     3667.16     3762.16    687.07 o 
 -10  29   3     1152.84     1273.93    249.68 o 
  -9  29   3      177.55      357.07    137.40 o 
  -8  29   3     3417.13     3575.01    349.46 o 
  -7  29   3       37.55       70.58    143.09 o 
  -6  29   3     8590.11     9475.68    455.96 o 
  -5  29   3       41.16      224.61    117.95 o 
  -4  29   3     9328.29     9990.57    402.84 o 
  -3  29   3      933.18      992.98    169.67 o 
  -2  29   3    17161.78    18610.41    843.40 o 
  -1  29   3      175.07      364.22     78.47 o 
   0  29   3     8989.59     9709.70    744.74 o 
   1  29   3     1670.78     1657.53    236.31 o 
   2  29   3     9642.80     9594.93   1042.53 o 
   3  29   3      454.72      561.28    136.56 o 
   4  29   3     2232.91     2202.87    369.63 o 
   5  29   3      589.97      293.96    141.57 o 
   6  29   3     1065.75      734.83    145.39 o 
   7  29   3       27.88      188.87     79.35 o 
   8  29   3       28.10      437.38    123.19 o 
   9  29   3       52.20      511.33    207.00 o 
  10  29   3        6.70      -69.02    142.51 o 
  -9  30   3        9.28      162.16    192.25 o 
  -8  30   3     1298.47     1087.53    180.65 o 
  -7  30   3     1438.95     1420.02    313.38 o 
  -6  30   3      755.69      671.70    204.78 o 
  -5  30   3     3898.12     3960.25    271.31 o 
  -4  30   3       31.53      152.90     77.05 o 
  -3  30   3     2533.13     2175.92    261.35 o 
  -2  30   3        7.31      173.27    145.86 o 
  -1  30   3     3284.94     2941.71    253.62 o 
   0  30   3     2733.71     2465.28    276.77 o 
   1  30   3     1642.15     1616.89    242.96 o 
   2  30   3     3083.02     2775.54    418.85 o 
   3  30   3       96.66      -99.95    128.94 o 
   4  30   3     7179.59     6230.95    752.81 o 
   5  30   3       15.02      255.77    139.59 o 
   6  30   3     3288.84     3289.99    373.02 o 
   7  30   3      460.68      695.42    143.75 o 
   8  30   3     1069.62      974.29    288.15 o 
   9  30   3      499.20      644.82    139.46 o 
  -8  31   3       31.90      144.29    142.51 o 
  -7  31   3     3895.44     4691.88    461.70 o 
  -6  31   3        9.10      332.71    266.72 o 
  -5  31   3     2887.91     2785.28    276.87 o 
  -4  31   3      253.72      325.74     89.64 o 
  -3  31   3      167.34      204.43    123.56 o 
  -2  31   3       27.87      314.75     83.38 o 
  -1  31   3      312.01      479.69     95.89 o 
   0  31   3      479.33      409.20     99.36 o 
   1  31   3     1962.47     2084.32    330.73 o 
   2  31   3     2414.12     2478.33    252.24 o 
   3  31   3     6028.54     6792.64    537.41 o 
   4  31   3     4568.82     4977.89    372.91 o 
   5  31   3     3155.87     3225.19    257.68 o 
   6  31   3     5631.07     6212.81    332.93 o 
   7  31   3     5111.90     5443.78    357.33 o 
   8  31   3     5989.25     6201.75    455.04 o 
  -7  32   3     5265.24     5653.71    441.49 o 
  -6  32   3      188.72      274.10    101.18 o 
  -5  32   3     7988.54     8479.57    592.31 o 
  -4  32   3      188.81      312.83    171.22 o 
  -3  32   3    13218.34    13787.77    568.26 o 
  -2  32   3      427.53      517.72    147.64 o 
  -1  32   3    14107.56    15209.71    609.57 o 
   0  32   3     1481.21     1674.16    316.25 o 
   1  32   3    11589.75    11992.54   1360.40 o 
   2  32   3     2052.33     1953.01    243.57 o 
   3  32   3     4590.05     4363.21    360.61 o 
   4  32   3     1657.73     1363.91    186.95 o 
   5  32   3      781.97      704.25    105.21 o 
   6  32   3      993.07      667.76    147.46 o 
   7  32   3       35.78      174.55    115.83 o 
  -6  33   3     2555.54     2444.33    332.29 o 
  -5  33   3       61.09      291.23    279.12 o 
  -4  33   3     3903.44     4519.57    305.96 o 
  -3  33   3       42.55      267.90    123.01 o 
  -2  33   3     3686.99     3998.18    393.30 o 
  -1  33   3     1711.09     1098.62    348.58 o 
   0  33   3     5169.54     5760.29    408.59 o 
   1  33   3     1944.01     2030.08    309.62 o 
   2  33   3      276.75      662.88    169.89 o 
   3  33   3     4614.22     4942.25    368.76 o 
   4  33   3       15.42      323.40     89.23 o 
   5  33   3     2452.19     2959.16    631.99 o 
   6  33   3     1789.70     1359.61    187.64 o 
  -4  34   3     1098.77     1346.36    335.59 o 
  -3  34   3      516.29      710.96    131.21 o 
  -2  34   3       24.18      175.93     82.55 o 
  -1  34   3       21.58      136.15     94.64 o 
   0  34   3      922.39      799.10    175.57 o 
   1  34   3       20.60      254.60    120.93 o 
   2  34   3     5240.64     5175.04    529.31 o 
   3  34   3     1121.41      768.42    129.69 o 
   4  34   3     4670.05     4905.29    361.43 o 
  -1  35   3      698.97      579.46    150.00 o 
   0  35   3     9814.31    10017.53    845.29 o 
   1  35   3     1948.93     1857.38    278.63 o 
 -18   0   4     8943.71     8228.98    531.08 o 
 -17   0   4      601.48      550.24    305.86 o 
 -16   0   4    20261.34    23938.54   1059.68 o 
 -15   0   4     5454.05     5455.58    426.17 o 
 -14   0   4    36584.59    40496.28   1343.78 o 
 -13   0   4     8305.21     8977.42    387.90 o 
 -12   0   4    34654.36    40393.54   2420.93 o 
 -11   0   4    34261.82    38518.65    903.41 o 
 -10   0   4    15259.91    16136.51    601.96 o 
  -9   0   4    21243.73    24052.82    508.69 o 
  -8   0   4      408.56      484.56    102.26 o 
  -7   0   4     7682.03     7877.40    264.80 o 
  -6   0   4     3611.93     2815.82    312.34 o 
  -5   0   4    10257.29     9707.44    531.91 o 
  -4   0   4    97369.40    89413.85   1297.92 o 
  -3   0   4    15949.73    17442.72    382.43 o 
  -2   0   4    94296.23    97083.18   1258.71 o 
  -1   0   4    60362.96    60312.78    735.59 o 
   0   0   4    39521.27    37990.61    701.95 o 
   1   0   4   140970.88   147462.92   1976.00 o 
   2   0   4    10421.51     8565.77    216.99 o 
   3   0   4   241098.58   221741.39   2365.62 o 
   4   0   4     5735.14     5535.90    212.09 o 
   5   0   4   287497.41   282819.91   4188.84 o 
   6   0   4    13890.20    14522.37    501.70 o 
   7   0   4   122007.11   119893.20   1354.29 o 
   8   0   4    37222.91    40245.08    539.30 o 
   9   0   4    46434.85    45807.05    790.51 o 
  10   0   4     5920.30     6460.39    240.06 o 
  11   0   4    12527.15    11647.55    336.99 o 
  12   0   4    25291.59    24587.65    758.98 o 
  13   0   4     2410.65     2343.57    192.19 o 
  14   0   4      599.73      759.76    337.47 o 
  15   0   4      504.90      517.81    228.01 o 
  16   0   4      127.59      542.43    163.17 o 
  17   0   4      274.17      614.74    267.38 o 
  18   0   4     2977.76     2999.85    621.10 o 
 -18   1   4      416.14      300.06     91.45 o 
 -17   1   4     1266.70     1367.53    186.27 o 
 -16   1   4        2.59      142.52     84.42 o 
 -15   1   4     5004.05     4179.99    244.03 o 
 -14   1   4     2047.46     1514.85    116.74 o 
 -13   1   4     5151.09     5762.17    204.05 o 
 -12   1   4    20669.65    19573.36    395.16 o 
 -11   1   4      234.35      525.10     85.49 o 
 -10   1   4    17049.57    16668.96    368.19 o 
  -9   1   4     8945.13     8768.28    207.42 o 
  -8   1   4    41338.49    42252.28    458.92 o 
  -7   1   4    46158.63    45313.04    554.69 o 
  -6   1   4    42459.36    45001.60    665.22 o 
  -5   1   4   135072.09   141280.73   1475.75 o 
  -4   1   4    36806.07    38133.70    504.39 o 
  -3   1   4   155235.75   162491.05   1292.49 o 
  -2   1   4      386.47     1017.86     76.16 o 
  -1   1   4   108934.95    99837.37    779.32 o 
   0   1   4    11369.83     9256.82    165.03 o 
   1   1   4    60650.20    58248.66    590.30 o 
   2   1   4    45831.36    41887.70    656.09 o 
   3   1   4    19093.24    19145.27    242.73 o 
   4   1   4   119042.48   118570.97   1003.49 o 
   5   1   4       18.79      534.57     69.43 o 
   6   1   4    42613.59    41381.59    527.41 o 
   7   1   4    24482.60    24135.85    375.92 o 
   8   1   4     3454.98     3365.90     84.06 o 
   9   1   4    38449.51    38359.59    521.77 o 
  10   1   4     1537.82     1486.40     99.50 o 
  11   1   4    41529.96    41946.93    636.72 o 
  12   1   4     2228.42     2192.35    163.57 o 
  13   1   4    31753.11    31581.24   1253.14 o 
  14   1   4    14776.71    14451.21    777.52 o 
  15   1   4    11879.17    11039.75    822.18 o 
  16   1   4    10004.91    10026.73   1076.17 o 
  17   1   4      478.69      602.97    289.20 o 
  18   1   4     5730.88     5268.26    539.60 o 
 -18   2   4     1041.85     1054.03    254.05 o 
 -17   2   4      140.12      408.39     83.37 o 
 -16   2   4     1123.05      847.67    128.55 o 
 -15   2   4      698.41      504.14     72.13 o 
 -14   2   4     4428.18     4149.95    181.89 o 
 -13   2   4    11504.61    11728.78    456.91 o 
 -12   2   4      230.83      385.82     96.48 o 
 -11   2   4    25590.25    26188.01    505.40 o 
 -10   2   4     7320.59     8979.62    270.16 o 
  -9   2   4    40478.68    40277.31    584.81 o 
  -8   2   4    28575.02    29040.54    430.83 o 
  -7   2   4    66429.13    65437.08    899.49 o 
  -6   2   4    86569.11    90610.91    828.08 o 
  -5   2   4    78404.47    79449.26    899.06 o 
  -4   2   4   167886.55   158848.78   1577.39 o 
  -3   2   4     7057.87     7201.31    212.79 o 
  -2   2   4   120729.79   115077.40   1160.51 o 
  -1   2   4    10609.57    10704.42    172.95 o 
   0   2   4    26638.12    23790.28    403.68 o 
   1   2   4    46414.51    44693.84    581.06 o 
   2   2   4    38855.19    37812.02    485.93 o 
   3   2   4   101795.02   101904.13    897.49 o 
   4   2   4     9403.59     9450.75    178.18 o 
   5   2   4    67821.86    67762.73    586.58 o 
   6   2   4     6870.69     6263.76    176.61 o 
   7   2   4     4364.25     4578.45    120.47 o 
   8   2   4    21919.17    22063.53    415.26 o 
   9   2   4      703.29      818.56     89.12 o 
  10   2   4    32116.34    32291.87    565.63 o 
  11   2   4     5208.46     5614.53    206.70 o 
  12   2   4    31955.38    32922.04    680.56 o 
  13   2   4     7560.81     7421.06    426.07 o 
  14   2   4    21084.41    22007.79    890.71 o 
  15   2   4    10178.91    10207.44    550.20 o 
  16   2   4     2227.47     1977.07    542.51 o 
  17   2   4     5970.36     5484.13    527.98 o 
  18   2   4      236.09      250.47    358.06 o 
 -18   3   4       23.41      136.37    111.41 o 
 -17   3   4    11639.99    11844.05    481.21 o 
 -16   3   4     1406.94     1025.12    214.85 o 
 -15   3   4    22911.38    23687.97    661.21 o 
 -14   3   4     5029.30     5065.60    223.72 o 
 -13   3   4    41396.95    43807.57    786.10 o 
 -12   3   4    12615.93    12783.27    321.23 o 
 -11   3   4    14508.17    15243.85    362.58 o 
 -10   3   4    42700.11    43744.97    698.58 o 
  -9   3   4     3031.77     3508.24    126.88 o 
  -8   3   4    20672.99    21519.43    366.63 o 
  -7   3   4      154.54      475.61     74.53 o 
  -6   3   4    22083.63    22599.75   1121.94 o 
  -5   3   4    17034.97    19669.24    356.29 o 
  -4   3   4     1088.87     2041.32    125.54 o 
  -3   3   4    48992.20    47435.54    592.56 o 
  -2   3   4    17371.44    16992.31    249.22 o 
  -1   3   4    14827.74    14187.00    228.28 o 
   0   3   4   255600.56   239858.97   2964.59 o 
   1   3   4     9697.03     9121.31    155.27 o 
   2   3   4   177024.59   167870.09   1259.60 o 
   3   3   4      831.62     1202.26     78.81 o 
   4   3   4   232935.52   232515.86   1879.41 o 
   5   3   4     2279.63     2410.07    119.84 o 
   6   3   4   190125.47   192415.61   2194.01 o 
   7   3   4    30418.97    30893.97    527.72 o 
   8   3   4    65209.23    71051.49    921.66 o 
   9   3   4    14648.23    14145.21    490.56 o 
  10   3   4    29015.32    31096.21    557.10 o 
  11   3   4    20204.47    22192.48    469.78 o 
  12   3   4     2866.48     3054.89    189.53 o 
  13   3   4     9660.81     8956.57    536.06 o 
  14   3   4      254.38      537.89    100.94 o 
  15   3   4      115.32      235.71     75.68 o 
  16   3   4      429.28      815.38    218.30 o 
  17   3   4      409.67      458.99    170.29 o 
  18   3   4      322.82      305.60    143.24 o 
 -18   4   4      467.51      199.88     91.52 o 
 -17   4   4        4.93       94.54     71.04 o 
 -16   4   4     2332.26     2220.87    241.37 o 
 -15   4   4       23.00      194.81     66.23 o 
 -14   4   4     3670.74     3522.31    290.23 o 
 -13   4   4    10238.24    10080.91    303.97 o 
 -12   4   4     5792.74     6178.39    222.92 o 
 -11   4   4     8146.58     6832.68    172.56 o 
 -10   4   4      576.56      598.79     85.35 o 
  -9   4   4    18056.00    17130.84    291.66 o 
  -8   4   4     9468.84     9787.53    226.26 o 
  -7   4   4    41654.56    41569.86    512.65 o 
  -6   4   4    70073.33    72196.09    621.98 o 
  -5   4   4    30879.50    30223.21    496.57 o 
  -4   4   4   125082.17   124210.23   1706.36 o 
  -3   4   4    20833.95    20555.54    275.26 o 
  -2   4   4   193016.75   187038.94   1690.49 o 
  -1   4   4    13069.69    12092.58    189.45 o 
   0   4   4   140024.50   138661.34   1098.63 o 
   1   4   4     3856.13     3945.53    130.69 o 
   2   4   4    45737.30    43035.58    573.02 o 
   3   4   4    71251.75    75400.01    928.89 o 
   4   4   4     7512.00     6588.09    170.88 o 
   5   4   4    38456.97    38507.73    500.61 o 
   6   4   4    16305.46    15465.55    426.98 o 
   7   4   4    21619.74    21946.52    404.55 o 
   8   4   4    39709.99    39277.73    662.98 o 
   9   4   4     1151.81     1454.58    111.81 o 
  10   4   4    49972.20    51745.57    849.71 o 
  11   4   4      306.83      505.88     85.70 o 
  12   4   4    20343.43    21246.75    517.13 o 
  13   4   4    11610.91    11251.13    422.50 o 
  14   4   4    22457.27    22324.79    925.69 o 
  15   4   4    12769.92    13152.26    628.25 o 
  16   4   4     1821.02     1493.52    236.72 o 
  17   4   4     8815.55     9077.50    774.99 o 
  18   4   4      589.57      581.40    158.04 o 
 -18   5   4      271.92      317.98    217.23 o 
 -17   5   4      562.65      390.80     96.19 o 
 -16   5   4       99.95      238.23     71.76 o 
 -15   5   4     2018.01     2172.96    178.69 o 
 -14   5   4     5447.69     5186.87    206.02 o 
 -13   5   4     2022.98     2165.70    138.79 o 
 -12   5   4    14476.68    14975.67    396.03 o 
 -11   5   4      193.40      159.73     68.92 o 
 -10   5   4    31733.90    34283.75    596.41 o 
  -9   5   4    11964.77    11997.40    242.31 o 
  -8   5   4    26401.55    25610.86    409.85 o 
  -7   5   4    62493.18    62496.72    675.09 o 
  -6   5   4    44032.55    45105.78    672.76 o 
  -5   5   4   119556.54   121941.59   1574.08 o 
  -4   5   4    12433.76    11091.56    245.82 o 
  -3   5   4   170131.28   173191.86   1554.18 o 
  -2   5   4      121.91      410.86     48.97 o 
  -1   5   4    49082.78    49168.56    637.78 o 
   0   5   4     9399.64    10884.72    168.70 o 
   1   5   4    52501.09    47376.77    711.25 o 
   2   5   4    27560.58    24638.77    334.00 o 
   3   5   4     3600.60     3580.12    106.84 o 
   4   5   4    61818.16    58116.92    757.67 o 
   5   5   4     2154.05     1216.81     65.67 o 
   6   5   4    23955.16    23094.55    357.02 o 
   7   5   4    14187.77    14013.03    415.77 o 
   8   5   4      349.08      244.60     64.77 o 
   9   5   4    19464.58    19871.42    555.72 o 
  10   5   4      227.12      590.48     85.62 o 
  11   5   4    15247.61    14937.56    356.31 o 
  12   5   4     3238.86     2907.15    183.64 o 
  13   5   4    17836.92    18888.30    458.69 o 
  14   5   4     5400.86     5031.69    388.12 o 
  15   5   4     3238.16     2758.30    306.01 o 
  16   5   4     8008.92     8589.80    811.89 o 
  17   5   4     1294.38     1139.25    512.48 o 
 -18   6   4     5172.75     3955.55    366.53 o 
 -17   6   4       74.23      229.76     92.65 o 
 -16   6   4    17236.41    17027.40    623.23 o 
 -15   6   4     1245.81      908.44    108.96 o 
 -14   6   4    17511.55    16942.63    508.92 o 
 -13   6   4     2575.91     2232.72    131.98 o 
 -12   6   4    27808.79    30232.61    546.43 o 
 -11   6   4    18631.80    20205.61    430.65 o 
 -10   6   4    10939.09    11374.47    365.12 o 
  -9   6   4    16735.05    17211.83    360.84 o 
  -8   6   4     1566.76     1939.46    140.58 o 
  -7   6   4    13389.90    14330.20    299.87 o 
  -6   6   4       35.12      303.18     51.29 o 
  -5   6   4     5486.09     5891.32    257.36 o 
  -4   6   4    12237.05    12261.68    210.14 o 
  -3   6   4     5493.38     5491.73    195.92 o 
  -2   6   4    19362.35    18134.68    298.86 o 
  -1   6   4    33785.34    32709.64    456.99 o 
   0   6   4    27689.07    27266.84    494.64 o 
   1   6   4   203411.70   199356.64   1638.25 o 
   2   6   4     4212.46     3891.83    114.30 o 
   3   6   4   186299.09   185519.27   1980.99 o 
   4   6   4       29.54      279.59     36.00 o 
   5   6   4   171726.63   177834.58   1234.40 o 
   6   6   4    10428.74    11708.13    216.71 o 
   7   6   4   107127.11   105949.70   1228.23 o 
   8   6   4    13678.58    13548.18    306.99 o 
   9   6   4    26655.85    29011.67    473.47 o 
  10   6   4    16280.91    16300.07    387.02 o 
  11   6   4    12874.14    13273.35    336.77 o 
  12   6   4    13142.90    13930.32    433.36 o 
  13   6   4      174.29      420.53    113.51 o 
  14   6   4      739.92      908.43    131.95 o 
  15   6   4       38.71      236.81     80.71 o 
  16   6   4       62.67      259.14     81.70 o 
  17   6   4      369.83      221.01    386.03 o 
 -17   7   4      398.75      552.47    128.50 o 
 -16   7   4      289.43      347.56     84.41 o 
 -15   7   4      760.98      758.37    116.31 o 
 -14   7   4      200.73      387.67     85.24 o 
 -13   7   4       92.00      182.09     74.11 o 
 -12   7   4     7119.63     7422.21    301.43 o 
 -11   7   4      274.28      414.03    127.00 o 
 -10   7   4    13084.54    12781.66    290.96 o 
  -9   7   4     6185.78     5674.05    373.81 o 
  -8   7   4    34688.00    35571.46    540.45 o 
  -7   7   4    24526.20    24208.26    551.17 o 
  -6   7   4    19382.14    18270.46    402.66 o 
  -5   7   4    48465.20    45048.08    753.93 o 
  -4   7   4     4041.76     3743.29    126.33 o 
  -3   7   4    76206.07    71076.92    662.30 o 
  -2   7   4     7506.62    10189.90    217.72 o 
  -1   7   4   120082.73   118659.63   1024.95 o 
   0   7   4     2148.60     2433.16    104.08 o 
   1   7   4    28344.57    26786.40    390.92 o 
   2   7   4    38240.48    39676.77    502.82 o 
   3   7   4    30685.31    29106.95    390.63 o 
   4   7   4    12087.13    11002.22    217.52 o 
   5   7   4     1875.65     1629.58     85.75 o 
   6   7   4     9322.13     9098.08    183.14 o 
   7   7   4     5207.62     5036.22    186.23 o 
   8   7   4      476.07      577.84     70.06 o 
   9   7   4    28893.81    30442.76    564.76 o 
  10   7   4     1318.78     1845.82    116.37 o 
  11   7   4    16578.24    16042.73    416.39 o 
  12   7   4     4238.17     4274.50    198.45 o 
  13   7   4    10570.98    11236.30    384.14 o 
  14   7   4     8332.41     8044.43    396.94 o 
  15   7   4     5826.29     5678.14    425.41 o 
  16   7   4     6711.25     6755.65    458.73 o 
  17   7   4      346.81      539.76    190.38 o 
 -17   8   4      408.46      503.06    127.10 o 
 -16   8   4       34.45      192.90     83.05 o 
 -15   8   4      853.83      575.77     93.58 o 
 -14   8   4     1127.12      894.25    125.03 o 
 -13   8   4     1256.61      905.46    146.36 o 
 -12   8   4      735.35      677.79     72.89 o 
 -11   8   4    17112.13    15912.09    387.29 o 
 -10   8   4      271.98      440.67     56.66 o 
  -9   8   4    19954.80    18667.50    528.90 o 
  -8   8   4     9107.83     8878.46    308.85 o 
  -7   8   4    29769.32    31485.32    680.01 o 
  -6   8   4    27621.32    29397.84    604.50 o 
  -5   8   4    12397.67    13601.28    446.15 o 
  -4   8   4    74452.86    79306.13    698.64 o 
  -3   8   4     4263.63     4800.30    129.89 o 
  -2   8   4    70659.59    75063.21    842.40 o 
  -1   8   4     2150.51     2184.71    116.51 o 
   0   8   4    31144.09    30205.70    402.97 o 
   1   8   4    10254.44     8599.03    184.55 o 
   2   8   4    17078.98    17463.61    248.24 o 
   3   8   4     5092.26     4810.63    128.42 o 
   4   8   4      184.04      215.66     42.49 o 
   5   8   4    23830.57    23242.68    324.94 o 
   6   8   4    10791.84    10933.62    270.73 o 
   7   8   4     1903.65     1754.62    133.65 o 
   8   8   4    16857.16    16902.33    334.17 o 
   9   8   4      598.86     1050.08    123.92 o 
  10   8   4    10451.60    10862.24    368.80 o 
  11   8   4     3986.09     3541.50    226.79 o 
  12   8   4    17620.10    19760.84    512.43 o 
  13   8   4     1023.02     1287.24    132.41 o 
  14   8   4     2332.45     2454.56    311.09 o 
  15   8   4     5646.55     5824.60    387.96 o 
  16   8   4     3305.27     2776.79    414.91 o 
  17   8   4     2358.06     2883.51    617.74 o 
 -17   9   4     6563.05     6430.24    395.15 o 
 -16   9   4      741.81      561.89    152.63 o 
 -15   9   4     8629.09     8825.45    605.33 o 
 -14   9   4      681.97      608.65     86.41 o 
 -13   9   4    13207.87    12955.63    458.88 o 
 -12   9   4     3274.13     3014.72    178.39 o 
 -11   9   4    20679.36    20365.22    596.13 o 
 -10   9   4     2015.12     1823.29    146.99 o 
  -9   9   4     5879.99     5424.06    230.15 o 
  -8   9   4     2409.01     2275.70    159.14 o 
  -7   9   4     5687.48     4840.28    242.62 o 
  -6   9   4      870.23     1530.56    154.96 o 
  -5   9   4      601.56      295.92     85.72 o 
  -4   9   4     1087.62     1415.36     76.59 o 
  -3   9   4       61.45      597.92     90.01 o 
  -2   9   4    32182.25    33425.27    477.64 o 
  -1   9   4     8805.37     8584.43    183.14 o 
   0   9   4    58103.06    62877.66    582.13 o 
   1   9   4     5374.04     5307.90    171.27 o 
   2   9   4   120582.21   130973.80   1057.43 o 
   3   9   4     3477.57     4258.09    118.82 o 
   4   9   4    66726.89    70744.88    575.65 o 
   5   9   4    10381.80    10431.49    227.44 o 
   6   9   4    65197.72    68674.81    607.25 o 
   7   9   4     4438.94     3854.20    169.99 o 
   8   9   4    48155.37    52697.13   1000.15 o 
   9   9   4     8204.71     7728.26    264.29 o 
  10   9   4    19162.41    19320.74    542.20 o 
  11   9   4     4525.16     4441.15    210.59 o 
  12   9   4     2902.79     2680.36    201.64 o 
  13   9   4      104.11      377.17     95.45 o 
  14   9   4       77.56      342.47     91.20 o 
  15   9   4      409.39      270.32     98.86 o 
  16   9   4      556.08      439.48    118.28 o 
  17   9   4     1251.54     1117.68    793.11 o 
 -17  10   4      267.19      247.73    126.55 o 
 -16  10   4      362.16      428.56    127.99 o 
 -15  10   4       24.25       99.61    258.55 o 
 -14  10   4       12.69      159.78     56.24 o 
 -13  10   4     1539.49     1278.73    408.39 o 
 -12  10   4     3054.22     2790.63    216.83 o 
 -11  10   4     3194.20     2593.67    208.72 o 
 -10  10   4     1796.10     1539.31    144.71 o 
  -9  10   4    10484.36    10879.83    346.47 o 
  -8  10   4    16775.86    16773.78    487.49 o 
  -7  10   4     8751.05     8798.15    250.82 o 
  -6  10   4    23818.74    24283.11    612.30 o 
  -5  10   4      800.45     1263.30    137.56 o 
  -4  10   4    17382.18    19900.47    320.72 o 
  -3  10   4      267.80      227.91     57.22 o 
  -2  10   4    41066.29    45375.79    546.82 o 
  -1  10   4     1150.52     1545.20     98.52 o 
   0  10   4    36554.77    36645.13    475.47 o 
   1  10   4      944.02      742.27     73.13 o 
   2  10   4    10974.08    10350.12    221.70 o 
   3  10   4       62.79      170.30     60.94 o 
   4  10   4     1182.72      957.51     74.15 o 
   5  10   4       96.09      208.22     37.53 o 
   6  10   4      407.65      604.00     98.57 o 
   7  10   4     1906.90     1619.11     99.50 o 
   8  10   4     7098.32     7341.57    328.86 o 
   9  10   4       43.82      312.69    126.71 o 
  10  10   4     3800.36     3539.25    227.97 o 
  11  10   4     4461.78     4472.99    270.86 o 
  12  10   4      115.20      306.32     71.90 o 
  13  10   4     2579.10     2355.76    185.39 o 
  14  10   4      876.59      920.83    189.71 o 
  15  10   4     4265.61     4802.29    310.07 o 
  16  10   4      705.80      735.10    342.31 o 
  17  10   4     1315.63     1192.95    308.80 o 
 -17  11   4       29.83      284.14    143.47 o 
 -16  11   4      265.47      465.93    122.36 o 
 -15  11   4      873.70      650.71    107.79 o 
 -14  11   4       42.93      359.31    154.49 o 
 -13  11   4     1812.81     1918.36    302.63 o 
 -12  11   4       85.07      234.53     79.26 o 
 -11  11   4     1789.15     1868.94    168.60 o 
 -10  11   4     5296.88     5615.14    271.90 o 
  -9  11   4     1586.09     1674.37    179.56 o 
  -8  11   4     6612.51     6345.86    292.67 o 
  -7  11   4     4802.16     4584.47    216.95 o 
  -6  11   4     5374.95     4290.15    219.03 o 
  -5  11   4     8213.47     7792.14    240.23 o 
  -4  11   4      158.50      120.42     61.61 o 
  -3  11   4    14616.28    14839.04    246.59 o 
  -2  11   4     1109.88     1017.47     66.76 o 
  -1  11   4    14654.07    13917.36    253.68 o 
   0  11   4      596.10      703.62     56.87 o 
   1  11   4    34765.12    36349.57    449.18 o 
   2  11   4      241.91      362.15     59.35 o 
   3  11   4      952.81     1305.34     75.32 o 
   4  11   4      242.67      303.00     55.37 o 
   5  11   4      147.25      292.89     51.62 o 
   6  11   4      350.34      350.65     51.96 o 
   7  11   4     5016.60     4728.00    159.83 o 
   8  11   4        5.54      266.04     88.75 o 
   9  11   4     4846.02     5004.92    235.74 o 
  10  11   4     1176.78      952.29    118.56 o 
  11  11   4     5150.00     5182.22    239.14 o 
  12  11   4     2760.50     2769.80    167.80 o 
  13  11   4     1982.29     1614.42    160.93 o 
  14  11   4     2894.29     2901.50    282.52 o 
  15  11   4      875.08      850.06    133.44 o 
  16  11   4     1446.06      744.03    145.71 o 
  17  11   4      796.34      717.89    133.07 o 
 -17  12   4      248.62      320.21    106.80 o 
 -16  12   4     4150.27     3912.53    465.83 o 
 -15  12   4      243.45      243.66    218.51 o 
 -14  12   4     1184.92      666.47    105.86 o 
 -13  12   4      173.26      237.71    114.53 o 
 -12  12   4     6976.55     6910.86    347.51 o 
 -11  12   4        4.23      146.17     81.23 o 
 -10  12   4     3934.20     4832.61    410.45 o 
  -9  12   4      377.32      375.02     70.16 o 
  -8  12   4     6070.89     6169.55    211.01 o 
  -7  12   4     6138.39     5613.27    227.75 o 
  -6  12   4     6128.52     5505.45    198.59 o 
  -5  12   4    11617.87    11144.53    357.15 o 
  -4  12   4    11171.90    10810.63    255.54 o 
  -3  12   4    18108.90    19740.70    307.16 o 
  -2  12   4    10558.56    11368.39    218.21 o 
  -1  12   4    26306.00    25478.75    355.81 o 
   0  12   4      329.60      324.32     60.13 o 
   1  12   4    36526.89    36870.98    466.75 o 
   2  12   4    11090.71    12028.43    246.11 o 
   3  12   4    33430.04    33699.98    425.49 o 
   4  12   4     4210.58     4152.24    114.72 o 
   5  12   4     3036.90     2751.41     91.18 o 
   6  12   4     3009.61     3082.16    134.41 o 
   7  12   4    19269.75    19356.00    505.28 o 
   8  12   4        5.28      167.76     91.88 o 
   9  12   4     6143.58     5447.73    291.10 o 
  10  12   4      739.13      610.70    103.73 o 
  11  12   4     7796.74     7963.52    325.48 o 
  12  12   4     2418.24     2056.77    171.81 o 
  13  12   4      911.02      672.12    195.79 o 
  14  12   4     3077.39     2661.46    252.31 o 
  15  12   4     4736.24     4932.88    343.17 o 
  16  12   4     2192.38     2170.04    324.73 o 
  17  12   4      728.14      371.60    161.68 o 
 -16  13   4       40.35       66.84    190.84 o 
 -15  13   4     2088.20     2260.33    340.75 o 
 -14  13   4        3.03      126.61     90.65 o 
 -13  13   4     2937.88     2555.94    211.89 o 
 -12  13   4        3.75      -43.26    127.32 o 
 -11  13   4     5956.81     6815.22    400.41 o 
 -10  13   4      353.80      328.76     98.36 o 
  -9  13   4       43.92      -15.92     60.26 o 
  -8  13   4      715.77      445.25     74.01 o 
  -7  13   4    15475.07    15497.37    491.55 o 
  -6  13   4      108.02      -48.57     82.21 o 
  -5  13   4       81.22      104.09     65.16 o 
  -4  13   4     3641.61     3189.16     81.30 o 
  -3  13   4     4505.56     4658.95    118.37 o 
  -2  13   4     2248.81     2239.40     91.69 o 
  -1  13   4      290.15      376.47     52.19 o 
   0  13   4     2365.69     2105.65     89.13 o 
   1  13   4       52.55      132.71     43.57 o 
   2  13   4    10217.54    10122.73    209.25 o 
   3  13   4     6379.58     5831.64    160.71 o 
   4  13   4     4719.51     5281.99    140.81 o 
   5  13   4     1166.34     1143.51     88.24 o 
   6  13   4    19294.43    18541.39    346.91 o 
   7  13   4     1770.28     2075.54    129.88 o 
   8  13   4      286.44      357.05     52.51 o 
   9  13   4      107.49      263.90     58.37 o 
  10  13   4     4643.89     4029.08    228.34 o 
  11  13   4      133.89      264.59     80.46 o 
  12  13   4     2195.00     1759.70    162.73 o 
  13  13   4      570.34      515.26    109.69 o 
  14  13   4      473.38      358.10    100.05 o 
  15  13   4       40.81      250.64    147.52 o 
  16  13   4     1041.96      840.77    213.02 o 
 -16  14   4      374.10      172.76    127.83 o 
 -15  14   4      268.71      376.34    111.85 o 
 -14  14   4     6243.42     6738.21    505.47 o 
 -13  14   4      921.03      629.21    137.10 o 
 -12  14   4     3110.40     3384.98    282.10 o 
 -11  14   4     1316.17     1154.36    189.72 o 
 -10  14   4     2046.06     1907.52    181.38 o 
  -9  14   4      138.90      155.55     78.75 o 
  -8  14   4      104.06      223.22     94.40 o 
  -7  14   4      609.21      750.40    101.55 o 
  -6  14   4     1386.27     1511.03    159.04 o 
  -5  14   4      847.69      837.66    107.77 o 
  -4  14   4      278.58      314.72     51.06 o 
  -3  14   4        7.73      142.95     45.12 o 
  -2  14   4      810.91      701.20     55.57 o 
  -1  14   4     2167.58     2401.42     92.92 o 
   0  14   4     2530.10     2073.78     93.26 o 
   1  14   4     6139.54     5275.07    139.45 o 
   2  14   4       26.53       94.20     53.27 o 
   3  14   4     6609.21     5980.00    158.70 o 
   4  14   4       32.17      168.41     48.16 o 
   5  14   4    17815.00    17887.54    283.95 o 
   6  14   4     1383.97     1037.96     98.53 o 
   7  14   4       96.74      263.92     55.60 o 
   8  14   4      910.94     1011.30     99.08 o 
   9  14   4     3867.57     3487.23    207.32 o 
  10  14   4      148.60      245.82     69.73 o 
  11  14   4      821.65      986.95    128.80 o 
  12  14   4     1203.07     1106.67    156.31 o 
  13  14   4     2612.16     2605.04    267.02 o 
  14  14   4      291.35      365.69    156.47 o 
  15  14   4      241.24      291.78    329.08 o 
  16  14   4       77.31      309.44     97.93 o 
 -16  15   4       93.40      154.57     92.13 o 
 -15  15   4      601.32      522.62    117.53 o 
 -14  15   4       26.77      274.53    155.34 o 
 -13  15   4      619.01      550.19    109.17 o 
 -12  15   4      774.23      998.16    170.95 o 
 -11  15   4     4692.15     4880.78    373.17 o 
 -10  15   4     2069.93     2335.99    233.72 o 
  -9  15   4     5645.94     6123.41    276.18 o 
  -8  15   4     8532.50     8045.58    283.83 o 
  -7  15   4    12586.06    12839.56    344.94 o 
  -6  15   4    12281.75    12318.02    447.16 o 
  -5  15   4    25451.28    26734.54    811.88 o 
  -4  15   4    26743.80    27513.08    539.32 o 
  -3  15   4    29358.59    29797.01    413.43 o 
  -2  15   4    10509.54    10733.40    221.41 o 
  -1  15   4     8640.06     8495.34    189.33 o 
   0  15   4     8376.41     9383.42    227.74 o 
   1  15   4    11240.01    11822.05    238.70 o 
   2  15   4     4255.59     4274.38    141.91 o 
   3  15   4    14297.03    14263.06    279.28 o 
   4  15   4       18.81      101.47     45.85 o 
   5  15   4      203.18      637.04     75.61 o 
   6  15   4      416.34      484.43    100.59 o 
   7  15   4      626.84      813.98     97.48 o 
   8  15   4     1606.73     1150.99     94.72 o 
   9  15   4     1679.67     1564.45    119.23 o 
  10  15   4     6767.61     7296.89    343.35 o 
  11  15   4     3650.13     3332.28    197.94 o 
  12  15   4     2390.59     2507.37    206.15 o 
  13  15   4     9100.16     9692.15    515.44 o 
  14  15   4     6883.73     7197.73    579.11 o 
  15  15   4     5037.25     4833.24    432.31 o 
  16  15   4     4792.04     4902.50    437.32 o 
 -16  16   4     3668.75     4055.91    503.25 o 
 -15  16   4      468.30      604.22    117.76 o 
 -14  16   4     4570.04     4445.68    367.41 o 
 -13  16   4      850.14      532.10    127.02 o 
 -12  16   4     7283.07     7851.38    667.69 o 
 -11  16   4     2152.38     2083.81    201.68 o 
 -10  16   4     1853.88     2129.34    202.30 o 
  -9  16   4       56.22      277.84     93.78 o 
  -8  16   4      278.88      325.94     78.69 o 
  -7  16   4       59.97      137.68     59.11 o 
  -6  16   4       18.00       12.62    105.35 o 
  -5  16   4     1218.38      900.58     69.72 o 
  -4  16   4     4186.03     3668.02    144.29 o 
  -3  16   4     2295.09     2622.57     96.51 o 
  -2  16   4     2371.27     2198.74    108.77 o 
  -1  16   4     3979.47     4212.39    140.04 o 
   0  16   4      462.07      642.33     71.43 o 
   1  16   4     9750.26    10836.27    297.42 o 
   2  16   4      252.00      357.18     53.41 o 
   3  16   4    19511.58    19180.20    330.08 o 
   4  16   4      945.18     1030.04     85.43 o 
   5  16   4    19972.47    21468.56    465.88 o 
   6  16   4     4237.21     4300.46    220.16 o 
   7  16   4    14858.74    14555.00    371.66 o 
   8  16   4      788.70      668.43     74.89 o 
   9  16   4     2405.62     2501.93    137.41 o 
  10  16   4      721.15      548.15    127.82 o 
  11  16   4     4660.19     4277.74    287.76 o 
  12  16   4      965.14     1106.29    189.55 o 
  13  16   4        3.66       -2.88    241.70 o 
  14  16   4      149.98     -187.11    205.63 o 
  15  16   4        4.14       71.38    177.95 o 
  16  16   4      103.54      373.22    171.46 o 
 -15  17   4     4168.62     4020.17    410.80 o 
 -14  17   4      498.33      465.31    117.23 o 
 -13  17   4    10228.18    11361.98    800.66 o 
 -12  17   4     2622.62     2749.53    316.15 o 
 -11  17   4     2949.19     2594.21    295.92 o 
 -10  17   4     2325.77     2077.52    223.26 o 
  -9  17   4     4526.93     4752.79    261.32 o 
  -8  17   4       67.85      236.08    176.07 o 
  -7  17   4     1966.91     1905.84    237.45 o 
  -6  17   4     4826.00     4630.85    279.56 o 
  -5  17   4      105.56      171.16     98.74 o 
  -4  17   4      556.64      487.05     78.61 o 
  -3  17   4    11676.17    11405.67    245.59 o 
  -2  17   4     1567.55     1346.26    108.91 o 
  -1  17   4     1249.79     1181.85     91.01 o 
   0  17   4    15817.06    16157.78    369.14 o 
   1  17   4      859.28      550.14     64.35 o 
   2  17   4    12224.34    11279.97    260.38 o 
   3  17   4      475.41      344.61     55.75 o 
   4  17   4    43155.99    44311.93    580.17 o 
   5  17   4       41.87       90.65    134.09 o 
   6  17   4    14457.30    13512.42    359.44 o 
   7  17   4     1158.60      996.45     92.87 o 
   8  17   4     8759.28     8864.94    340.37 o 
   9  17   4     3437.65     3431.05    205.40 o 
  10  17   4     2796.60     2740.71    279.98 o 
  11  17   4     4858.70     4443.29    434.10 o 
  12  17   4     1767.58     1739.42    373.07 o 
  13  17   4     2336.88     2614.46    340.03 o 
  14  17   4       29.49      253.98    106.63 o 
  15  17   4      359.17      163.28    133.83 o 
 -15  18   4       28.69      505.28    149.85 o 
 -14  18   4     1224.17     1313.13    366.88 o 
 -13  18   4     2278.90     2479.83    371.96 o 
 -12  18   4     2284.70     2135.19    282.81 o 
 -11  18   4     4709.68     5439.20    370.57 o 
 -10  18   4    11256.53    11134.37    673.89 o 
  -9  18   4    12762.43    12739.24    645.64 o 
  -8  18   4    13315.90    12639.82    550.42 o 
  -7  18   4    15073.49    16277.07    926.72 o 
  -6  18   4    25922.09    26037.19    792.19 o 
  -5  18   4    16502.56    16238.34    378.04 o 
  -4  18   4    34080.52    34903.00    578.32 o 
  -3  18   4     9123.03     9461.99    223.71 o 
  -2  18   4    24864.13    25772.95    518.38 o 
  -1  18   4      619.11      558.08     68.02 o 
   0  18   4    15091.58    16291.88    369.84 o 
   1  18   4      212.43      231.00     61.41 o 
   2  18   4     9644.41     9797.40    238.93 o 
   3  18   4      733.59      899.93    106.16 o 
   4  18   4     3639.39     3924.86    166.96 o 
   5  18   4      107.13      180.21     43.73 o 
   6  18   4     3069.51     2383.22    212.82 o 
   7  18   4      185.30      213.10     77.63 o 
   8  18   4     1395.24     1666.80    224.39 o 
   9  18   4    10984.28    10972.96    332.88 o 
  10  18   4    11854.36    12952.91    595.61 o 
  11  18   4     3483.90     3342.36    289.74 o 
  12  18   4     7601.52     8593.23    586.06 o 
  13  18   4     6913.49     7182.06   1041.40 o 
  14  18   4     8534.45     9365.15    541.08 o 
  15  18   4     4355.67     4099.12    393.33 o 
 -15  19   4     3279.23     2439.01    324.21 o 
 -14  19   4     1798.69     2461.13    424.79 o 
 -13  19   4     3436.86     3669.84    449.83 o 
 -12  19   4     3323.69     3415.65    354.57 o 
 -11  19   4     1920.46     1930.52    292.56 o 
 -10  19   4     9149.47     8950.19    659.67 o 
  -9  19   4      166.63      404.53    116.53 o 
  -8  19   4     2320.22     1836.08    201.26 o 
  -7  19   4       53.04      317.33    102.42 o 
  -6  19   4     3093.18     3004.72    395.46 o 
  -5  19   4     1816.77     1579.52     94.12 o 
  -4  19   4     1089.62     1554.14    132.20 o 
  -3  19   4     5107.77     4454.36    139.45 o 
  -2  19   4     7122.47     8078.57    249.58 o 
  -1  19   4      167.11      190.20     51.30 o 
   0  19   4    22608.57    23214.08    522.20 o 
   1  19   4      379.07      371.18     67.29 o 
   2  19   4    22686.10    22221.87    585.41 o 
   3  19   4     3652.80     3782.89    187.42 o 
   4  19   4    22097.87    23554.00    455.83 o 
   5  19   4      656.54      794.78     74.68 o 
   6  19   4    19463.80    19741.52    537.69 o 
   7  19   4     7867.40     8747.59    397.89 o 
   8  19   4     4104.75     3672.60    187.95 o 
   9  19   4     2169.39     2079.56    177.48 o 
  10  19   4     3556.52     3185.51    189.70 o 
  11  19   4     3182.10     2954.19    341.05 o 
  12  19   4       76.40      651.69    216.89 o 
  13  19   4     1905.35     2117.39    307.69 o 
  14  19   4      144.65      342.13    146.62 o 
  15  19   4       23.30      417.70    261.16 o 
 -14  20   4     7293.02     7152.07   1452.95 o 
 -13  20   4     2231.35     2065.02    278.74 o 
 -12  20   4     6472.04     6422.97    586.13 o 
 -11  20   4     2195.15     2408.22    383.96 o 
 -10  20   4     1824.73     1912.84    279.87 o 
  -9  20   4     3133.13     3761.26    302.76 o 
  -8  20   4      106.55      119.56    136.52 o 
  -7  20   4      454.53      428.19    103.40 o 
  -6  20   4     3766.97     3499.01    170.19 o 
  -5  20   4       53.08      251.74     79.39 o 
  -4  20   4     7341.34     7702.34    333.43 o 
  -3  20   4       21.54      198.44    102.34 o 
  -2  20   4    19668.71    20630.11    414.62 o 
  -1  20   4    10443.84     9397.47    254.46 o 
   0  20   4     8165.24     7938.11    255.86 o 
   1  20   4    13460.59    12194.82    332.89 o 
   2  20   4     6573.87     7316.98    259.75 o 
   3  20   4    36814.07    38530.82    677.88 o 
   4  20   4       45.20      163.47     77.05 o 
   5  20   4    26825.20    26206.06    550.67 o 
   6  20   4     1148.58     1156.43    172.86 o 
   7  20   4    16846.76    17778.70    548.31 o 
   8  20   4     4959.98     4614.59    253.27 o 
   9  20   4     8702.80     8777.44    461.85 o 
  10  20   4     4927.27     5219.76    267.56 o 
  11  20   4      682.83      704.49    223.26 o 
  12  20   4     2661.55     3763.93   3039.02 o 
  13  20   4        1.33       83.06    133.04 o 
  14  20   4     1210.85      888.50    385.04 o 
 -14  21   4      879.84      858.39    223.72 o 
 -13  21   4      805.96      336.44    224.07 o 
 -12  21   4     3533.38     4453.31    479.66 o 
 -11  21   4     2929.97     3025.13    333.48 o 
 -10  21   4     5042.55     4707.59    411.08 o 
  -9  21   4    12502.07    12476.05    792.09 o 
  -8  21   4     9116.63     9305.38   1135.50 o 
  -7  21   4    20832.43    22416.34    940.61 o 
  -6  21   4     3270.97     2790.01    220.08 o 
  -5  21   4    49379.24    52362.91   1354.69 o 
  -4  21   4     5533.28     4780.41    257.09 o 
  -3  21   4    28090.66    27089.29    605.81 o 
  -2  21   4       10.13       15.16     85.40 o 
  -1  21   4    23342.58    22587.91    532.61 o 
   0  21   4      448.34      377.22     73.10 o 
   1  21   4     3203.17     3299.66    174.38 o 
   2  21   4      342.09      391.64     64.18 o 
   3  21   4      995.27      717.48    109.23 o 
   4  21   4      334.89      337.42     69.30 o 
   5  21   4     3335.11     3345.22    248.36 o 
   6  21   4      689.00      378.39     83.41 o 
   7  21   4     6857.12     7027.63    435.45 o 
   8  21   4     2632.19     2513.17    191.27 o 
   9  21   4     8838.88     8419.50    383.19 o 
  10  21   4     3812.25     3522.00    320.38 o 
  11  21   4     7776.99     8352.48    370.18 o 
  12  21   4     6090.87     7718.19    640.49 o 
  13  21   4     5871.77     5083.37    635.98 o 
  14  21   4     6262.79     6895.01    880.01 o 
 -14  22   4     3798.11     3624.98    379.28 o 
 -13  22   4     1213.43     1006.87    240.81 o 
 -12  22   4     2888.57     2416.07    428.63 o 
 -11  22   4     7789.25     8137.32    650.63 o 
 -10  22   4      887.23      917.50    344.64 o 
  -9  22   4     6122.12     7165.03    588.74 o 
  -8  22   4       62.18      503.95    241.25 o 
  -7  22   4     3954.41     3974.26    605.61 o 
  -6  22   4      764.32      790.50     83.38 o 
  -5  22   4     1207.91     1509.70    357.68 o 
  -4  22   4     1452.32     1915.86    137.82 o 
  -3  22   4     5643.22     5795.20    348.52 o 
  -2  22   4     3527.19     3744.91    205.87 o 
  -1  22   4     9969.65     9444.65    355.93 o 
   0  22   4     3089.05     3057.67    204.55 o 
   1  22   4    28288.12    29320.65    668.92 o 
   2  22   4      104.07      226.18     60.66 o 
   3  22   4    21285.09    20934.21    427.27 o 
   4  22   4     1225.35      806.03    137.07 o 
   5  22   4    26541.54    26138.07    746.37 o 
   6  22   4     3565.86     3105.36    226.47 o 
   7  22   4     8256.36     8007.97    307.57 o 
   8  22   4    10839.41    10449.23    501.75 o 
   9  22   4     5719.92     6161.64    433.81 o 
  10  22   4     4127.34     4248.32    315.56 o 
  11  22   4      757.75      654.58    153.46 o 
  12  22   4     4660.28     4479.45    461.01 o 
  13  22   4        3.88      178.21    234.06 o 
 -13  23   4     2486.88     1751.02    244.52 o 
 -12  23   4     4436.82     4735.16    391.34 o 
 -11  23   4     1682.55     1189.19    236.49 o 
 -10  23   4     4139.68     4358.85    685.06 o 
  -9  23   4       68.49      504.47    212.94 o 
  -8  23   4     8438.16     9053.43   1105.00 o 
  -7  23   4      576.25      747.68    169.58 o 
  -6  23   4      572.41      489.98     96.82 o 
  -5  23   4     2480.23     2460.45    179.75 o 
  -4  23   4       14.32      470.96    109.03 o 
  -3  23   4     3173.85     2899.30    228.69 o 
  -2  23   4     9182.03     9171.33    402.83 o 
  -1  23   4    11497.29    11757.30    474.06 o 
   0  23   4    17660.19    19195.17    518.50 o 
   1  23   4     1381.30     1181.54    122.20 o 
   2  23   4    31324.93    32763.72    774.22 o 
   3  23   4      959.63      657.03     94.33 o 
   4  23   4    25296.38    24882.86    625.75 o 
   5  23   4     1650.57      942.72    242.62 o 
   6  23   4    15026.45    15546.03    446.94 o 
   7  23   4     1734.14     1667.64    170.71 o 
   8  23   4    10947.58    10887.28    608.68 o 
   9  23   4     5312.72     5078.73    404.37 o 
  10  23   4     1509.23     1573.39    213.04 o 
  11  23   4     4789.75     5013.09    720.42 o 
  12  23   4       13.55      244.85    438.93 o 
  13  23   4      873.22      804.08    158.98 o 
 -13  24   4     1494.13     1581.90    441.21 o 
 -12  24   4      934.16     1039.56    239.80 o 
 -11  24   4     4885.72     4986.82    382.10 o 
 -10  24   4     3355.83     3400.42    371.57 o 
  -9  24   4    10478.22    10671.53    574.46 o 
  -8  24   4    10694.90    11509.52    728.09 o 
  -7  24   4     8184.31     9166.51    547.42 o 
  -6  24   4    21162.28    22224.18    754.32 o 
  -5  24   4     5958.45     6081.72    426.17 o 
  -4  24   4    34380.31    35157.50    833.57 o 
  -3  24   4     2383.52     2028.04    177.36 o 
  -2  24   4    23748.25    24448.00    662.17 o 
  -1  24   4      586.33      551.38    119.49 o 
   0  24   4    16713.55    17364.77    932.96 o 
   1  24   4      867.55      653.26    108.24 o 
   2  24   4     4752.51     5296.66    454.15 o 
   3  24   4      317.91      267.72     74.08 o 
   4  24   4       82.70       83.08     76.68 o 
   5  24   4      301.99      305.10     85.32 o 
   6  24   4     3283.77     3457.27    676.78 o 
   7  24   4       44.05       75.45    152.05 o 
   8  24   4     5966.13     5971.82    483.61 o 
   9  24   4     1819.57     1678.31    240.62 o 
  10  24   4     7925.45     7797.82    559.19 o 
  11  24   4     4059.37     4056.32    495.32 o 
  12  24   4     7652.78     8212.69    965.22 o 
  13  24   4     5340.78     5129.96    552.87 o 
 -12  25   4     1652.83     1589.96    281.10 o 
 -11  25   4     3412.04     3194.77    312.69 o 
 -10  25   4     5037.47     5135.90    412.95 o 
  -9  25   4      353.83      402.06    140.86 o 
  -8  25   4     2713.69     2606.44    357.40 o 
  -7  25   4     1027.29      608.29    172.10 o 
  -6  25   4     1756.38     1731.88    261.96 o 
  -5  25   4     3966.53     3843.93    234.25 o 
  -4  25   4      494.39      494.59    210.23 o 
  -3  25   4    12661.45    13509.85    502.78 o 
  -2  25   4     1065.23     1206.63    198.82 o 
  -1  25   4    12837.25    13188.08    473.56 o 
   0  25   4     7883.10     8899.97    411.58 o 
   1  25   4     7827.14     7508.60    285.33 o 
   2  25   4    15651.71    16356.16    372.10 o 
   3  25   4       10.57      191.12     81.93 o 
   4  25   4    18515.73    18951.10    627.35 o 
   5  25   4      365.76      503.49     83.74 o 
   6  25   4    15073.69    15546.79    713.07 o 
   7  25   4     5254.97     4478.90    584.17 o 
   8  25   4    10960.37    11180.22    637.14 o 
   9  25   4     5649.98     5360.02    380.38 o 
  10  25   4     3960.58     4747.76    565.39 o 
  11  25   4     3700.64     3755.04    349.59 o 
  12  25   4      126.59      200.12    119.21 o 
 -12  26   4     2189.25     2042.89    333.07 o 
 -11  26   4     2845.13     2389.13    340.13 o 
 -10  26   4      945.85     1029.20    212.85 o 
  -9  26   4     8334.66     9438.79    702.84 o 
  -8  26   4       59.32      113.07    139.79 o 
  -7  26   4     3163.99     2972.48    585.16 o 
  -6  26   4     1320.35     1401.52    200.55 o 
  -5  26   4       75.02      334.26     92.27 o 
  -4  26   4     2551.09     2656.38    183.40 o 
  -3  26   4       71.01      494.90    141.29 o 
  -2  26   4     6721.38     5821.56    272.14 o 
  -1  26   4     9104.28     8455.85    470.15 o 
   0  26   4     5790.82     6189.90    463.51 o 
   1  26   4    12791.12    12438.72    471.21 o 
   2  26   4      417.40      351.91     79.31 o 
   3  26   4    20421.22    20748.16    750.10 o 
   4  26   4      731.25      377.43    250.93 o 
   5  26   4    11052.19    11777.71    581.41 o 
   6  26   4     3745.13     3918.18   1426.41 o 
   7  26   4    12906.36    13380.42    629.43 o 
   8  26   4     2914.14     3214.51    388.36 o 
   9  26   4     5508.08     5457.63    466.74 o 
  10  26   4     6703.18     7784.85    645.98 o 
  11  26   4      698.69      415.64    171.69 o 
 -11  27   4      901.61      561.74    171.44 o 
 -10  27   4     8401.04     9551.49    962.57 o 
  -9  27   4     1929.55     2034.33    344.81 o 
  -8  27   4    10765.03    12567.40    634.69 o 
  -7  27   4     8470.53     9107.84    515.87 o 
  -6  27   4    13543.80    14020.22    591.80 o 
  -5  27   4    12005.84    13450.99    494.02 o 
  -4  27   4     4215.16     4030.22    314.02 o 
  -3  27   4    19412.31    20829.24    686.46 o 
  -2  27   4     2332.18     1907.97    233.23 o 
  -1  27   4    17275.55    16959.81    588.60 o 
   0  27   4       88.58      299.87     91.29 o 
   1  27   4    16924.96    17421.07    677.78 o 
   2  27   4      857.13      806.62    138.54 o 
   3  27   4     3011.51      333.48    148.66 o 
   4  27   4     1805.56     1819.27    202.71 o 
   5  27   4      138.86      241.21    108.57 o 
   6  27   4      260.44      329.52     90.33 o 
   7  27   4     2623.63     2039.01    383.53 o 
   8  27   4       25.48      300.56    112.65 o 
   9  27   4     6321.78     5951.99    682.34 o 
  10  27   4     1147.21      716.44    261.64 o 
  11  27   4     7559.65     7897.01    592.62 o 
 -10  28   4     2020.03     2602.40    746.89 o 
  -9  28   4     3500.01     3297.27    395.38 o 
  -8  28   4       83.20     -129.18    178.35 o 
  -7  28   4     3980.54     4452.17    534.18 o 
  -6  28   4      804.72     1114.15    284.39 o 
  -5  28   4     1160.98     1293.87    659.31 o 
  -4  28   4     3839.89     3656.95    323.06 o 
  -3  28   4       43.87      418.28    116.91 o 
  -2  28   4     7037.69     7582.34    395.50 o 
  -1  28   4     2654.82     2364.72    328.81 o 
   0  28   4    12648.99    13479.20    634.27 o 
   1  28   4    10114.43     9588.44    505.89 o 
   2  28   4     2903.47     2461.33    327.96 o 
   3  28   4    15943.34    16953.00    788.87 o 
   4  28   4      592.12      529.26    257.30 o 
   5  28   4    13454.53    13125.77    652.37 o 
   6  28   4      223.04      251.92     93.04 o 
   7  28   4    10985.21    11865.37    567.80 o 
   8  28   4     2459.89     2498.96    277.68 o 
   9  28   4     4048.78     4182.30    440.56 o 
  10  28   4     3796.97     3454.11    418.37 o 
  -9  29   4     1209.37     1446.22    304.93 o 
  -8  29   4     4749.41     5186.81    468.79 o 
  -7  29   4       53.12     -147.55    226.58 o 
  -6  29   4      562.89      482.37    145.34 o 
  -5  29   4      772.49      532.31    262.80 o 
  -4  29   4      188.86      322.40     77.80 o 
  -3  29   4     3158.38     2815.88    245.61 o 
  -2  29   4      710.23      976.98    153.62 o 
  -1  29   4     4846.00     5002.85    309.72 o 
   0  29   4     5062.98     4879.91    433.02 o 
   1  29   4     1377.03     1061.44    176.93 o 
   2  29   4    10588.45    11614.52    731.98 o 
   3  29   4       81.48      -89.79    147.37 o 
   4  29   4     9580.95    10166.26    508.28 o 
   5  29   4     2310.10     2517.13    358.73 o 
   6  29   4    10702.94    11620.11    495.22 o 
   7  29   4     1275.00      735.16    231.88 o 
   8  29   4     9511.77    10736.29    640.59 o 
   9  29   4     2939.46     3001.41    305.01 o 
  -9  30   4     4380.44     3723.00    487.24 o 
  -8  30   4     3686.63     4308.15    579.52 o 
  -7  30   4     9891.82    11176.73    601.89 o 
  -6  30   4     8002.01     9321.81    701.32 o 
  -5  30   4     7277.34     7409.98    443.54 o 
  -4  30   4    15864.11    17283.30    648.34 o 
  -3  30   4     5137.19     5035.74    324.14 o 
  -2  30   4    19358.05    20194.43    651.23 o 
  -1  30   4     3670.83     3534.33    290.15 o 
   0  30   4    17093.98    17390.86    726.30 o 
   1  30   4       88.90       42.99    107.68 o 
   2  30   4     9436.27     9480.55    552.07 o 
   3  30   4        5.55      -31.56    119.19 o 
   4  30   4      638.86      397.96     82.07 o 
   5  30   4      577.68      610.33    111.74 o 
   6  30   4       38.54      314.03     96.72 o 
   7  30   4       84.22      316.29    125.34 o 
   8  30   4     3227.84     2664.15    351.32 o 
  -8  31   4     2328.80     2438.59    369.51 o 
  -7  31   4      101.28      809.76    239.61 o 
  -6  31   4     1047.71      677.29    217.46 o 
  -5  31   4      677.06      555.91    100.74 o 
  -4  31   4      148.17      231.23    136.60 o 
  -3  31   4      885.42      783.73    126.47 o 
  -2  31   4      576.29      205.76    265.87 o 
  -1  31   4     4060.48     3678.17    303.78 o 
   0  31   4     2428.54     2256.55    395.87 o 
   1  31   4     1985.10     2441.23    607.30 o 
   2  31   4     9112.44     9270.57    439.04 o 
   3  31   4      714.41      793.74    219.32 o 
   4  31   4     6259.06     6700.46    440.11 o 
   5  31   4       14.69      250.22     95.67 o 
   6  31   4     6706.08     7703.81    537.60 o 
   7  31   4      313.50      507.74    117.91 o 
  -6  32   4       52.79      428.09    169.04 o 
  -5  32   4       60.87      216.10    148.60 o 
  -4  32   4        8.04        5.20    111.43 o 
  -3  32   4       33.92      215.36     90.95 o 
  -2  32   4     1224.38      927.88    151.89 o 
  -1  32   4     2368.35     2658.75    345.75 o 
   0  32   4      735.36      595.87    132.63 o 
   1  32   4     5424.96     6184.62    526.88 o 
   2  32   4     1011.01      682.17    181.39 o 
   3  32   4     5885.67     6125.70    364.47 o 
   4  32   4        6.24       11.43    198.13 o 
   5  32   4     5504.29     6239.36    496.27 o 
   6  32   4       21.46      117.04     88.50 o 
  -5  33   4     6043.46     6217.16    563.94 o 
  -4  33   4     2495.45     2780.90    342.02 o 
  -3  33   4     6844.97     7093.24    381.27 o 
  -2  33   4     2851.46     2709.35    261.92 o 
  -1  33   4     6410.90     6688.10    472.45 o 
   0  33   4     1672.11     1855.46    232.06 o 
   1  33   4     5151.27     5604.11    312.15 o 
   2  33   4      825.85      396.52    121.59 o 
   3  33   4      827.42      623.74    101.80 o 
   4  33   4      363.75      384.54    117.19 o 
   5  33   4      159.34      328.21    110.50 o 
  -2  34   4       18.37      171.48    163.88 o 
  -1  34   4      516.35      409.25    110.62 o 
   0  34   4        1.67      385.51    165.95 o 
   1  34   4     1505.96     1792.44    230.38 o 
   2  34   4      304.43      482.58    115.62 o 
 -17   1   5     1055.13      590.86    129.87 o 
 -16   1   5     1603.91     1139.02    175.76 o 
 -15   1   5     3778.38     3708.88    248.68 o 
 -14   1   5     1687.05     1442.77    138.74 o 
 -13   1   5    10782.67     9995.67    326.67 o 
 -12   1   5      289.55      116.66     80.59 o 
 -11   1   5    10111.70    10566.35    253.18 o 
 -10   1   5     1867.93     1968.60     97.04 o 
  -9   1   5     4992.81     5185.25    160.62 o 
  -8   1   5      173.09      242.36     63.42 o 
  -7   1   5     7644.11     7410.01    192.68 o 
  -6   1   5     4540.10     5747.38    188.29 o 
  -5   1   5     4329.87     4091.41    150.61 o 
  -4   1   5      737.15     1005.86     71.38 o 
  -3   1   5     6510.02     5836.38    180.33 o 
  -2   1   5      853.05     1309.34     80.61 o 
  -1   1   5      688.44     1349.94     90.65 o 
   0   1   5     6315.61     6592.21    213.05 o 
   1   1   5      625.63      481.52     55.43 o 
   2   1   5    11752.95    10540.51    207.01 o 
   3   1   5     8339.32     8887.28    190.90 o 
   4   1   5     7280.71     8093.52    172.14 o 
   5   1   5      245.14      470.60     53.97 o 
   6   1   5    23116.35    21525.24    290.26 o 
   7   1   5     9024.96     9285.17    199.70 o 
   8   1   5    19585.38    19591.83    331.76 o 
   9   1   5     2671.87     2466.94     92.12 o 
  10   1   5    20300.05    20294.20    343.62 o 
  11   1   5     1553.10     1639.12    122.99 o 
  12   1   5     6004.78     5790.01    332.95 o 
  13   1   5      307.41      343.07     80.76 o 
  14   1   5     7042.35     6660.74    554.49 o 
  15   1   5      125.26      -12.46    261.42 o 
  16   1   5     1841.74     1620.10    295.26 o 
  17   1   5        8.75      176.71    253.14 o 
 -17   2   5     1189.31     1151.14    251.99 o 
 -16   2   5      268.05      238.74    141.64 o 
 -15   2   5     5231.59     5034.12    279.51 o 
 -14   2   5      228.03      145.78     63.04 o 
 -13   2   5      756.88      618.91     78.37 o 
 -12   2   5      517.69      563.84     71.60 o 
 -11   2   5     1363.41     1354.77    122.42 o 
 -10   2   5     3615.05     3382.93    133.50 o 
  -9   2   5       17.88      250.91     51.54 o 
  -8   2   5    14478.47    14481.45    296.09 o 
  -7   2   5     2322.68     2135.76    136.25 o 
  -6   2   5    29743.93    30065.75    523.27 o 
  -5   2   5     9937.15     8488.33    239.86 o 
  -4   2   5    34956.99    34783.15    455.16 o 
  -3   2   5    12762.75    10777.83    282.33 o 
  -2   2   5    59720.41    59270.69    943.38 o 
  -1   2   5      117.86      172.62     45.99 o 
   0   2   5    28538.62    27418.93    544.20 o 
   1   2   5    28907.19    28843.11    403.77 o 
   2   2   5    15389.46    14859.02    297.08 o 
   3   2   5      439.63      414.61     53.66 o 
   4   2   5    13846.73    14499.94    239.00 o 
   5   2   5     1875.72     2092.21    112.17 o 
   6   2   5      959.69      990.29     64.56 o 
   7   2   5     3426.11     3608.48    128.44 o 
   8   2   5      839.06      744.69     78.29 o 
   9   2   5     9409.12     9680.00    206.29 o 
  10   2   5      323.57      640.03     78.50 o 
  11   2   5     3090.96     3199.93    184.71 o 
  12   2   5      235.22      443.56     80.36 o 
  13   2   5     3756.03     3076.04    399.07 o 
  14   2   5     2865.89     2390.30    283.03 o 
  15   2   5     3984.01     4039.12    505.52 o 
  16   2   5      367.76      377.27    135.08 o 
  17   2   5     2473.14     2205.61   1039.78 o 
 -17   3   5        4.50       86.16    128.32 o 
 -16   3   5      505.55      474.82    126.98 o 
 -15   3   5      148.63      219.62    109.98 o 
 -14   3   5       93.71      222.19     59.79 o 
 -13   3   5     2063.78     1786.75    133.67 o 
 -12   3   5        4.40      284.38     57.60 o 
 -11   3   5      807.08      839.82    100.09 o 
 -10   3   5     4338.45     4223.43    162.77 o 
  -9   3   5      877.77      874.00     90.28 o 
  -8   3   5     4530.02     4183.83    129.06 o 
  -7   3   5     2144.03     2482.59    101.94 o 
  -6   3   5    12099.34    11986.97    304.22 o 
  -5   3   5      605.99      607.85     68.16 o 
  -4   3   5    11673.88    13373.96    263.83 o 
  -3   3   5     1078.34      913.31     65.55 o 
  -2   3   5      541.23      973.94     97.59 o 
  -1   3   5     3677.58     3709.30    120.82 o 
   0   3   5     4816.10     4781.27    138.95 o 
   1   3   5    19872.49    19006.16    270.64 o 
   2   3   5     6370.33     7091.27    170.96 o 
   3   3   5    30902.97    29498.78    405.50 o 
   4   3   5     9140.71     8842.64    184.15 o 
   5   3   5    20200.91    19335.44    288.78 o 
   6   3   5    15568.04    16857.49    547.92 o 
   7   3   5     2485.17     2553.61    105.58 o 
   8   3   5     4410.00     4073.11    121.23 o 
   9   3   5       54.66      177.59    155.61 o 
  10   3   5     4782.86     4841.95    189.16 o 
  11   3   5      435.43      613.53     91.24 o 
  12   3   5     1128.49      882.22    154.86 o 
  13   3   5     5456.36     6325.84    439.21 o 
  14   3   5     1184.01      629.53    279.38 o 
  15   3   5     1378.74     1266.39    231.86 o 
  16   3   5      104.36      318.04    140.36 o 
  17   3   5     1020.37     1015.36    332.83 o 
 -17   4   5      133.83       62.25    104.55 o 
 -16   4   5     4240.55     3208.00    214.70 o 
 -15   4   5      249.46      298.08     77.63 o 
 -14   4   5     9482.33     9572.85    341.55 o 
 -13   4   5      189.45      244.13     55.68 o 
 -12   4   5    23532.75    24888.82    510.97 o 
 -11   4   5     5597.42     5713.25    231.21 o 
 -10   4   5     8997.71     8137.57    235.32 o 
  -9   4   5    11387.65    11889.29    280.83 o 
  -8   4   5    15388.75    14777.66    295.93 o 
  -7   4   5    16753.81    16791.35    312.02 o 
  -6   4   5    21239.55    21680.41    390.85 o 
  -5   4   5    19889.55    18555.59    360.77 o 
  -4   4   5     1695.19     1800.59    104.56 o 
  -3   4   5     6593.73     7070.38    178.12 o 
  -2   4   5     5420.83     5150.88    180.70 o 
  -1   4   5     6233.59     7411.79    213.53 o 
   0   4   5      479.31      872.25     80.78 o 
   1   4   5    62612.79    61668.78    804.97 o 
   2   4   5      278.37      381.63     58.74 o 
   3   4   5    30011.35    30300.87    414.67 o 
   4   4   5      225.04      164.69     69.65 o 
   5   4   5    41511.53    38131.25    537.07 o 
   6   4   5     1739.63     1460.06     65.90 o 
   7   4   5    38968.28    40785.80    515.91 o 
   8   4   5     9987.33     9483.28    227.25 o 
   9   4   5    14936.43    15346.10    360.42 o 
  10   4   5     5719.65     6024.42    196.80 o 
  11   4   5    18855.71    18582.38    559.54 o 
  12   4   5     6981.19     6569.22    292.23 o 
  13   4   5    11846.64    11779.58    546.80 o 
  14   4   5     1969.79     1938.76    190.22 o 
  15   4   5     5552.34     4892.86    547.34 o 
  16   4   5      226.79       72.73    167.06 o 
  17   4   5     1277.08      876.21    321.22 o 
 -17   5   5      126.58      347.58    117.07 o 
 -16   5   5     4920.73     5224.27    466.66 o 
 -15   5   5      308.36      296.82    128.28 o 
 -14   5   5     7318.37     7191.33    347.10 o 
 -13   5   5      302.02      361.20     58.30 o 
 -12   5   5      449.08      565.34     76.24 o 
 -11   5   5     1244.63     1237.14    102.08 o 
 -10   5   5     1229.76     1621.01     92.08 o 
  -9   5   5     2512.99     2564.90    113.96 o 
  -8   5   5     9086.77     8989.90    216.23 o 
  -7   5   5    12691.35    12379.59    258.49 o 
  -6   5   5     9089.56     9024.80    255.72 o 
  -5   5   5    42406.82    42350.17    626.60 o 
  -4   5   5    49302.36    52899.40    633.61 o 
  -3   5   5    72627.80    79032.66    700.15 o 
  -2   5   5     6601.07     6694.72    189.00 o 
  -1   5   5   101459.12   102797.46   1123.26 o 
   0   5   5    11271.33    12762.41    237.66 o 
   1   5   5    49145.12    48488.30    616.95 o 
   2   5   5     4286.70     4431.42    134.40 o 
   3   5   5    85252.50    86116.53    653.64 o 
   4   5   5     2645.41     1860.05     92.78 o 
   5   5   5    27350.15    28557.82    381.22 o 
   6   5   5      106.74      248.66     58.80 o 
   7   5   5     5479.25     5096.92    144.54 o 
   8   5   5     1152.94     1032.73    102.95 o 
   9   5   5      348.35      353.98     87.15 o 
  10   5   5     2022.15     1655.82    110.63 o 
  11   5   5      592.76      794.25    116.33 o 
  12   5   5      172.22      206.71    140.32 o 
  13   5   5     2824.58     2787.69    292.52 o 
  14   5   5     1388.34     1637.39    236.20 o 
  15   5   5     5380.99     5232.89    558.92 o 
  16   5   5     2929.76     2950.40    380.01 o 
  17   5   5      505.98      811.86    186.32 o 
 -17   6   5      942.00      970.78    220.87 o 
 -16   6   5      263.98      283.77     95.51 o 
 -15   6   5      551.14      718.54    124.67 o 
 -14   6   5     4352.25     4194.81    267.50 o 
 -13   6   5     1256.51     1278.73    140.03 o 
 -12   6   5     6985.00     7365.15    236.68 o 
 -11   6   5      489.08      535.91     69.10 o 
 -10   6   5     3260.65     3153.34    132.48 o 
  -9   6   5      852.12      753.48     92.31 o 
  -8   6   5      734.82      786.28     73.41 o 
  -7   6   5     6792.53     7331.25    193.85 o 
  -6   6   5      849.78      791.35    104.36 o 
  -5   6   5    34211.66    29194.32    526.72 o 
  -4   6   5    12838.42    11422.10    232.26 o 
  -3   6   5    19985.41    19159.39    371.33 o 
  -2   6   5    19981.44    19365.58    293.34 o 
  -1   6   5    13542.08    11691.72    244.13 o 
   0   6   5    10383.07    10695.15    227.36 o 
   1   6   5     4185.00     5267.55    143.78 o 
   2   6   5    30569.96    29883.00    587.56 o 
   3   6   5      702.43     1648.28     91.25 o 
   4   6   5    24287.35    22312.77    327.93 o 
   5   6   5    41289.96    41676.38    419.59 o 
   6   6   5    10123.07     9365.22    197.62 o 
   7   6   5    19804.49    20018.97    391.68 o 
   8   6   5       42.62      261.30     73.12 o 
   9   6   5    14807.70    14336.74    389.44 o 
  10   6   5       19.82       85.04     66.37 o 
  11   6   5     6501.59     6536.29    286.06 o 
  12   6   5     7950.64     8307.44    326.40 o 
  13   6   5     6180.22     6493.26    303.91 o 
  14   6   5     3924.41     4031.77    343.79 o 
  15   6   5       45.40       93.92    103.96 o 
  16   6   5     3581.66     4202.63    498.91 o 
  17   6   5       91.05      181.59    175.47 o 
 -17   7   5     1409.61      911.51    329.30 o 
 -16   7   5       22.00      430.49    476.09 o 
 -15   7   5     6991.63     8074.71    533.78 o 
 -14   7   5      827.51      485.95     72.32 o 
 -13   7   5    18509.64    18802.32    509.11 o 
 -12   7   5     2423.55     2319.14    140.98 o 
 -11   7   5    27930.20    27291.38    633.94 o 
 -10   7   5     6154.03     6269.54    221.11 o 
  -9   7   5     9961.88    11282.97    265.80 o 
  -8   7   5    12134.48    11684.85    324.14 o 
  -7   7   5    21783.25    23026.81    354.76 o 
  -6   7   5    28658.70    30389.32    456.23 o 
  -5   7   5     9451.22     9667.59    247.08 o 
  -4   7   5    35837.97    38394.16    481.81 o 
  -3   7   5     4805.47     4339.13    125.44 o 
  -2   7   5     1129.30     1576.32     89.04 o 
  -1   7   5     2142.57     1896.42    105.36 o 
   0   7   5     5043.44     5427.89    161.88 o 
   1   7   5     1144.20     1809.94    108.93 o 
   2   7   5    19350.22    15208.44    318.30 o 
   3   7   5     6520.97     5825.89    158.83 o 
   4   7   5    29068.85    26094.35    369.32 o 
   5   7   5     5294.52     5760.96    141.18 o 
   6   7   5    46212.21    45852.79    447.63 o 
   7   7   5      528.04      745.90     89.37 o 
   8   7   5    24063.96    22814.99    591.38 o 
   9   7   5     2397.80     2551.92    164.89 o 
  10   7   5    17369.95    16959.18    616.71 o 
  11   7   5     4117.35     4182.44    220.32 o 
  12   7   5    26008.30    28184.51    625.68 o 
  13   7   5     2301.23     2441.82    335.18 o 
  14   7   5     8646.11     8866.81    530.18 o 
  15   7   5     3592.04     3493.22    393.01 o 
  16   7   5     5456.96     4760.85    505.86 o 
  17   7   5      125.93      262.10    152.46 o 
 -17   8   5     4293.83     4352.44    382.40 o 
 -16   8   5      866.12      579.09    154.64 o 
 -15   8   5     8120.30     8834.95    557.95 o 
 -14   8   5     1060.48      958.56    161.77 o 
 -13   8   5     4586.20     4181.16    198.54 o 
 -12   8   5       95.17      117.61     80.05 o 
 -11   8   5     1515.61     2013.80    280.86 o 
 -10   8   5       82.70      229.15    108.01 o 
  -9   8   5     2339.73     3058.35    211.90 o 
  -8   8   5     1231.51     1223.87    144.52 o 
  -7   8   5    15412.09    14284.00    406.31 o 
  -6   8   5     5387.81     5727.00    327.17 o 
  -5   8   5    48067.03    46111.79    606.41 o 
  -4   8   5     9253.15     9436.90    231.57 o 
  -3   8   5    47616.84    44654.38    577.23 o 
  -2   8   5    59957.05    59400.35    575.23 o 
  -1   8   5     4887.72     4653.78    122.13 o 
   0   8   5    56086.74    60866.80    580.52 o 
   1   8   5     9394.07     7801.70    184.49 o 
   2   8   5   123264.63   129553.84    915.70 o 
   3   8   5      816.80      799.24     65.07 o 
   4   8   5    97807.80   101765.26    979.97 o 
   5   8   5      559.69      943.04     61.65 o 
   6   8   5    35091.25    33423.82    445.60 o 
   7   8   5       59.05      203.09     52.89 o 
   8   8   5     2522.56     2969.64    173.08 o 
   9   8   5      770.08      710.89    123.24 o 
  10   8   5      501.94      583.89    113.13 o 
  11   8   5      513.15      580.54     99.75 o 
  12   8   5     2692.98     2973.80    190.03 o 
  13   8   5     1510.24     1270.63    162.38 o 
  14   8   5     8950.18     9043.79    486.26 o 
  15   8   5     1179.80     1421.85    252.59 o 
  16   8   5     3143.93     3021.00    387.26 o 
  17   8   5     1739.67     1720.33    397.47 o 
 -17   9   5       49.05      290.85    128.06 o 
 -16   9   5     1686.58     1694.56    373.39 o 
 -15   9   5     1269.01     1255.66    244.64 o 
 -14   9   5     1527.91     2173.51    363.06 o 
 -13   9   5    10021.78     9983.17    478.99 o 
 -12   9   5     1801.80     1910.67    217.61 o 
 -11   9   5     7157.07     7051.84    310.63 o 
 -10   9   5     3589.30     3455.17    308.28 o 
  -9   9   5     5150.31     4752.17    203.67 o 
  -8   9   5     2575.83     2476.22    180.76 o 
  -7   9   5     4132.64     4622.02    286.87 o 
  -6   9   5    24063.93    24848.32    653.92 o 
  -5   9   5      321.08      528.81     98.62 o 
  -4   9   5    30734.88    29814.96    390.76 o 
  -3   9   5     7060.95     6893.38    188.61 o 
  -2   9   5    13026.75    11286.96    228.32 o 
  -1   9   5     3091.81     2527.78    105.14 o 
   0   9   5      189.76      271.12     41.33 o 
   1   9   5    18412.57    16985.58    277.57 o 
   2   9   5      799.10     1147.74     73.20 o 
   3   9   5    13856.60    12939.43    248.57 o 
   4   9   5     7955.84     7705.04    184.25 o 
   5   9   5    23880.98    22790.24    328.90 o 
   6   9   5    15127.90    14298.82    253.47 o 
   7   9   5      181.60      167.05    103.99 o 
   8   9   5    13619.78    14943.46    456.31 o 
   9   9   5      270.45      168.18    133.09 o 
  10   9   5     7377.53     7305.02    439.95 o 
  11   9   5      634.78      602.81    116.46 o 
  12   9   5     7751.45     8064.98    339.73 o 
  13   9   5     7255.14     7392.33    599.00 o 
  14   9   5     2563.93     2676.29    296.68 o 
  15   9   5     3283.98     3658.77    346.16 o 
  16   9   5      198.67      267.70    131.94 o 
  17   9   5     2305.16     2163.16    404.39 o 
 -17  10   5       38.69      125.87    272.07 o 
 -16  10   5     2984.78     3528.22    304.96 o 
 -15  10   5      652.36      823.25    277.79 o 
 -14  10   5     8591.06     8412.91    545.51 o 
 -13  10   5      128.38      648.80    186.10 o 
 -12  10   5    31246.91    32949.77    781.90 o 
 -11  10   5      196.99      386.87     75.88 o 
 -10  10   5    23053.73    22712.56    542.71 o 
  -9  10   5     2277.07     2081.96    129.55 o 
  -8  10   5    24579.46    25344.31    643.64 o 
  -7  10   5     5328.21     5697.23    253.42 o 
  -6  10   5    23727.85    23813.47    557.15 o 
  -5  10   5    25330.50    24965.94   1130.96 o 
  -4  10   5     5509.43     5567.16    135.16 o 
  -3  10   5    31241.46    33282.52    368.60 o 
  -2  10   5      378.20      418.33     53.39 o 
  -1  10   5     3999.99     5267.87    127.35 o 
   0  10   5     3586.80     3808.04    105.29 o 
   1  10   5     5402.36     6806.18    172.64 o 
   2  10   5      932.40      801.37     68.03 o 
   3  10   5     7304.79     6171.35    156.06 o 
   4  10   5    24169.99    25682.60    357.53 o 
   5  10   5    15943.88    16452.91    278.40 o 
   6  10   5     3595.99     2598.65    101.16 o 
   7  10   5    46640.28    47937.08    648.36 o 
   8  10   5     1845.87     1942.80    157.45 o 
   9  10   5    23195.37    24087.82    556.21 o 
  10  10   5      253.05      273.82    134.89 o 
  11  10   5    36997.90    40472.04    920.12 o 
  12  10   5      992.92     1227.74    172.16 o 
  13  10   5    15020.63    16625.60    664.54 o 
  14  10   5     4683.83     5110.92    359.54 o 
  15  10   5     7874.57     7814.22    472.82 o 
  16  10   5     2010.06     1675.74    289.92 o 
 -16  11   5     7339.01     7639.58    445.01 o 
 -15  11   5       88.46      412.82    139.52 o 
 -14  11   5     5946.23     6064.48    483.54 o 
 -13  11   5     1261.71     1540.91    249.09 o 
 -12  11   5     6291.98     6656.31    422.89 o 
 -11  11   5       78.31      226.54    140.03 o 
 -10  11   5      400.08      452.32    137.09 o 
  -9  11   5     2444.51     2578.53    190.54 o 
  -8  11   5      982.13     1127.11    218.16 o 
  -7  11   5     7397.25     8038.18    388.55 o 
  -6  11   5    27095.40    27116.94    594.57 o 
  -5  11   5       96.92      327.79     66.05 o 
  -4  11   5    27836.78    23138.05    394.56 o 
  -3  11   5    32085.95    32350.61    400.64 o 
  -2  11   5    30010.81    28024.45    374.64 o 
  -1  11   5    26988.24    25604.80    356.50 o 
   0  11   5     8455.79     7508.76    197.06 o 
   1  11   5    59378.67    62693.50    597.52 o 
   2  11   5     6524.60     5490.47    166.75 o 
   3  11   5    67656.86    67427.65    678.99 o 
   4  11   5      170.43      387.58     56.50 o 
   5  11   5    39102.84    39202.96    523.58 o 
   6  11   5      550.43      777.34     71.06 o 
   7  11   5    16989.39    19308.05    496.21 o 
   8  11   5     1663.45     1697.21    151.87 o 
   9  11   5      882.20     1109.06    109.64 o 
  10  11   5     3223.66     3175.63    197.49 o 
  11  11   5       10.11      324.36    166.67 o 
  12  11   5     2048.19     2038.60    200.08 o 
  13  11   5     3978.34     4140.32    348.32 o 
  14  11   5      211.17       85.04    184.12 o 
  15  11   5     4282.29     4717.74    363.57 o 
  16  11   5     2844.19     3168.02    656.14 o 
 -16  12   5      867.75      769.91    265.32 o 
 -15  12   5     2534.32     2359.08    266.71 o 
 -14  12   5     1368.65     1504.24    238.85 o 
 -13  12   5     2409.67     2770.40    326.99 o 
 -12  12   5     9691.86    10033.64    582.40 o 
 -11  12   5      351.81      397.84    187.50 o 
 -10  12   5     5717.82     6107.46    440.07 o 
  -9  12   5     2572.78     2563.85    321.52 o 
  -8  12   5     8778.79     8436.21    396.98 o 
  -7  12   5    11942.35    12071.30    447.65 o 
  -6  12   5     4848.47     5106.65    243.91 o 
  -5  12   5    15790.36    18178.17    531.45 o 
  -4  12   5      147.98      387.05     87.21 o 
  -3  12   5    16328.46    17513.39    321.87 o 
  -2  12   5     5369.52     6503.34    158.89 o 
  -1  12   5     6012.56     6022.95    147.41 o 
   0  12   5    12912.89    12099.34    244.50 o 
   1  12   5      473.15      608.73     68.62 o 
   2  12   5    28330.25    29698.99    415.91 o 
   3  12   5      381.50      348.45     57.92 o 
   4  12   5    38561.51    38462.36    529.87 o 
   5  12   5     2428.90     2481.66    102.05 o 
   6  12   5     4516.20     4622.35    155.28 o 
   7  12   5    14475.19    14272.38    405.40 o 
   8  12   5     2861.02     2638.30    182.16 o 
   9  12   5     1438.59     1125.09    131.55 o 
  10  12   5      340.22      454.76    126.82 o 
  11  12   5    11381.53    12851.35    595.32 o 
  12  12   5     1532.11     1253.76    170.66 o 
  13  12   5     3850.83     4747.00    367.31 o 
  14  12   5     3016.38     3393.07    324.04 o 
  15  12   5     1880.47     1670.74    244.60 o 
  16  12   5     1897.38     1897.66    288.40 o 
 -16  13   5      251.07      547.85    132.25 o 
 -15  13   5     2324.93     1845.35    256.50 o 
 -14  13   5      689.65      366.93    112.63 o 
 -13  13   5     8864.69     8909.92    593.12 o 
 -12  13   5      205.18      313.26    155.99 o 
 -11  13   5    21171.05    21055.19    730.35 o 
 -10  13   5     2302.55     2655.34    350.92 o 
  -9  13   5    25098.16    25487.47    675.79 o 
  -8  13   5     4066.33     3602.69    229.32 o 
  -7  13   5    31993.61    32208.14    729.91 o 
  -6  13   5    16846.47    17116.15    468.41 o 
  -5  13   5    19291.74    18615.23    538.64 o 
  -4  13   5    20698.08    20323.28    305.58 o 
  -3  13   5     4136.55     4170.49    120.09 o 
  -2  13   5    19335.88    20347.72    301.37 o 
  -1  13   5     1173.45     1167.37     74.89 o 
   0  13   5     3756.54     3266.30    110.96 o 
   1  13   5      858.76      796.44     69.13 o 
   2  13   5      234.62      502.97     61.37 o 
   3  13   5     9547.55    10021.51    221.07 o 
   4  13   5     6677.32     6101.85    212.90 o 
   5  13   5     8052.30     7854.67    199.26 o 
   6  13   5    32129.37    32216.83    498.36 o 
   7  13   5     4943.79     4861.38    207.00 o 
   8  13   5    25953.07    26718.15    575.63 o 
   9  13   5       72.13       54.55    138.61 o 
  10  13   5    35821.82    37606.05    872.43 o 
  11  13   5     2043.35     2112.12    406.62 o 
  12  13   5    21436.42    21402.74    796.93 o 
  13  13   5     3524.24     3666.59    381.78 o 
  14  13   5    12712.38    13169.46    803.31 o 
  15  13   5     3513.00     3242.28    481.79 o 
  16  13   5     4116.81     4101.62    424.86 o 
 -16  14   5      586.46      594.65    287.72 o 
 -15  14   5     5450.39     5549.83    477.80 o 
 -14  14   5      219.72      393.34    128.93 o 
 -13  14   5     4493.09     4361.91    480.19 o 
 -12  14   5       46.83      466.83    198.62 o 
 -11  14   5     1875.30     2501.23    268.87 o 
 -10  14   5      819.31      761.52    176.46 o 
  -9  14   5      476.99      362.12    157.87 o 
  -8  14   5      190.61      358.02    111.26 o 
  -7  14   5     4013.97     4542.14    264.25 o 
  -6  14   5     4207.73     3888.90    183.67 o 
  -5  14   5    14057.43    14123.66    390.20 o 
  -4  14   5     8481.26     8570.99    284.32 o 
  -3  14   5    24645.81    25050.83    404.60 o 
  -2  14   5    25715.55    25778.31    407.94 o 
  -1  14   5    20048.54    19887.51    311.39 o 
   0  14   5    26257.37    24930.10    365.15 o 
   1  14   5    11490.18    10593.43    226.58 o 
   2  14   5    50597.41    53890.40    690.83 o 
   3  14   5     2269.26     1736.65    124.66 o 
   4  14   5    25219.89    26440.77    540.87 o 
   5  14   5      158.08      168.04     49.50 o 
   6  14   5    21853.45    22298.07    519.97 o 
   7  14   5       67.66      148.16     77.16 o 
   8  14   5     2944.23     3042.48    186.00 o 
   9  14   5     3367.70     3432.08    255.84 o 
  10  14   5      926.48      726.35    162.57 o 
  11  14   5       76.05       86.00    105.29 o 
  12  14   5      984.15     1087.57    210.36 o 
  13  14   5      126.78       85.55    112.40 o 
  14  14   5     2749.97     2928.46    277.93 o 
  15  14   5     1617.95     1051.58    276.55 o 
  16  14   5     3583.95     3317.76    358.08 o 
 -15  15   5     1594.20     1394.81    435.49 o 
 -14  15   5     1369.11     1854.35    234.56 o 
 -13  15   5     2323.04     2733.29    622.40 o 
 -12  15   5      608.66      544.60    134.71 o 
 -11  15   5    12950.60    13715.61    793.92 o 
 -10  15   5      148.11      170.42    117.86 o 
  -9  15   5     2939.82     2091.57    304.14 o 
  -8  15   5     5941.24     5953.83    297.17 o 
  -7  15   5    10177.90    10107.26    410.33 o 
  -6  15   5     6221.73     6428.44    264.16 o 
  -5  15   5     2277.50     2442.76    189.00 o 
  -4  15   5    21626.80    21591.33    434.62 o 
  -3  15   5      659.48      794.60     76.15 o 
  -2  15   5     5909.75     5377.28    145.11 o 
  -1  15   5    18085.69    17467.34    314.66 o 
   0  15   5     9804.16     9052.97    188.29 o 
   1  15   5    16452.29    15444.31    334.25 o 
   2  15   5      660.91      836.33    112.42 o 
   3  15   5    12576.57    11333.77    265.18 o 
   4  15   5      279.28      315.97     81.52 o 
   5  15   5     8774.92     8896.57    268.06 o 
   6  15   5     8941.46     9177.95    239.71 o 
   7  15   5      769.56      765.52    100.43 o 
   8  15   5     9073.88     9770.06    374.58 o 
   9  15   5      734.63      674.25    156.39 o 
  10  15   5    10100.35    10219.50    383.10 o 
  11  15   5      153.73      313.96    114.23 o 
  12  15   5     4732.47     5328.01    644.99 o 
  13  15   5     1330.71     1611.35    414.41 o 
  14  15   5      575.91      626.15    119.20 o 
  15  15   5     1416.17     1551.43    376.75 o 
 -15  16   5       32.77      -35.34    122.38 o 
 -14  16   5     7045.39     6627.03    513.31 o 
 -13  16   5       16.33      -70.68    149.44 o 
 -12  16   5    12387.92    12381.28    645.84 o 
 -11  16   5     1207.02     1132.73    200.16 o 
 -10  16   5    27506.48    30278.90   1087.57 o 
  -9  16   5     3290.06     3772.47    318.74 o 
  -8  16   5    20481.10    21150.54    696.36 o 
  -7  16   5     5157.51     5153.89    355.41 o 
  -6  16   5    13886.90    15066.15    447.73 o 
  -5  16   5    12218.75    12328.47    360.03 o 
  -4  16   5    10538.31    10178.44    237.35 o 
  -3  16   5     3891.97     4036.78    193.06 o 
  -2  16   5       62.97      124.94     59.04 o 
  -1  16   5     4209.74     4711.60    155.85 o 
   0  16   5     2159.09     2385.99    114.46 o 
   1  16   5      358.52      264.97     51.94 o 
   2  16   5     2988.98     3075.42    127.84 o 
   3  16   5     4462.35     4342.39    169.64 o 
   4  16   5      215.44      370.29    107.05 o 
   5  16   5    31254.50    32052.20    581.74 o 
   6  16   5     2309.98     2511.99    138.57 o 
   7  16   5    20724.38    21096.97    531.60 o 
   8  16   5     2123.62     2050.51    169.34 o 
   9  16   5    44887.26    48023.32    961.38 o 
  10  16   5     1192.35      772.40    176.17 o 
  11  16   5    19055.12    19401.45    737.19 o 
  12  16   5     3606.36     4227.98    415.70 o 
  13  16   5    10538.67    12059.11    775.16 o 
  14  16   5     1736.14     1901.91    251.67 o 
  15  16   5     3931.08     3925.98    526.43 o 
 -15  17   5      242.10      469.84    120.74 o 
 -14  17   5     3119.02     4082.75    694.43 o 
 -13  17   5      193.04      243.72    240.48 o 
 -12  17   5      383.26      516.14    137.34 o 
 -11  17   5       98.48      -25.85    128.02 o 
 -10  17   5       53.15      512.74    197.91 o 
  -9  17   5       25.24      -37.01    140.21 o 
  -8  17   5     8957.33     9407.79    533.14 o 
  -7  17   5     2731.00     2629.11    244.24 o 
  -6  17   5     2928.90     2035.33    188.24 o 
  -5  17   5    11533.19    11666.15    293.44 o 
  -4  17   5     6547.84     5072.76    148.97 o 
  -3  17   5    26642.85    26819.16    438.14 o 
  -2  17   5     4705.50     3841.27    133.48 o 
  -1  17   5    41638.83    45539.99    599.87 o 
   0  17   5      961.64      649.95    111.19 o 
   1  17   5    46546.55    50081.35    685.28 o 
   2  17   5      584.64      524.44     76.01 o 
   3  17   5    43070.21    43513.39    650.96 o 
   4  17   5      232.02      436.14     61.57 o 
   5  17   5     8372.57     8421.88    299.36 o 
   6  17   5      501.11      560.32     94.97 o 
   7  17   5     7936.37     7347.79    342.42 o 
   8  17   5      375.09      212.94    105.24 o 
   9  17   5      817.11      692.24    129.99 o 
  10  17   5      591.81      109.43    122.81 o 
  11  17   5      417.73      912.87    228.51 o 
  12  17   5      419.21      429.13    187.93 o 
  13  17   5     1328.59     1038.10    368.99 o 
  14  17   5     1643.91     1611.92    261.22 o 
  15  17   5     3063.64     3118.38    513.85 o 
 -15  18   5      331.58      507.38    320.08 o 
 -14  18   5      108.10      492.62    140.00 o 
 -13  18   5      242.00      576.27    171.51 o 
 -12  18   5     1935.01     1970.58    270.80 o 
 -11  18   5      442.04      669.59    199.21 o 
 -10  18   5     3558.73     3196.18    309.91 o 
  -9  18   5     3203.44     3264.82    346.45 o 
  -8  18   5     2375.40     2549.05    262.64 o 
  -7  18   5    11394.20    11472.59    546.51 o 
  -6  18   5      762.13      823.73    151.76 o 
  -5  18   5     9636.63     9826.61    258.70 o 
  -4  18   5     1540.60     1621.80     90.29 o 
  -3  18   5     6830.83     7849.79    206.78 o 
  -2  18   5      940.95      853.84     93.21 o 
  -1  18   5    12197.41    13667.84    322.23 o 
   0  18   5    15957.13    16201.53    337.55 o 
   1  18   5       86.18      260.41     78.05 o 
   2  18   5    11356.02    10543.05    278.68 o 
   3  18   5      556.93      261.40     71.62 o 
   4  18   5     8328.70     7802.55    214.93 o 
   5  18   5     5947.29     5531.26    243.75 o 
   6  18   5     1989.61     2313.10    173.67 o 
   7  18   5    10391.11     9606.50    422.74 o 
   8  18   5      774.68      726.69     98.24 o 
   9  18   5     6436.09     6656.11    324.76 o 
  10  18   5      190.51      417.96    134.67 o 
  11  18   5     4702.13     4817.29    433.85 o 
  12  18   5     1109.72      870.27    167.66 o 
  13  18   5      184.44      184.37     93.24 o 
  14  18   5      880.78      617.68    261.84 o 
 -14  19   5      474.55      361.92    117.51 o 
 -13  19   5     7448.07     7598.75    492.45 o 
 -12  19   5      894.24      995.80    333.58 o 
 -11  19   5     9607.66     9325.10    587.15 o 
 -10  19   5     3050.26     3409.49    325.14 o 
  -9  19   5    15438.28    16189.52    923.70 o 
  -8  19   5     2627.25     3214.62    533.94 o 
  -7  19   5     3363.34     3521.00    328.78 o 
  -6  19   5     4339.26     3842.06    266.96 o 
  -5  19   5     2535.97     2235.46    140.21 o 
  -4  19   5      136.36      293.27     52.42 o 
  -3  19   5     1503.91     1721.60    111.48 o 
  -2  19   5     1485.93     1641.55    117.08 o 
  -1  19   5      306.91      282.08     66.80 o 
   0  19   5     3829.96     4145.15    174.42 o 
   1  19   5      567.35      435.49     66.37 o 
   2  19   5     7311.25     7653.66    207.58 o 
   3  19   5     3277.83     3353.55    173.96 o 
   4  19   5    21325.22    22944.43    499.64 o 
   5  19   5     5131.63     5085.81    189.75 o 
   6  19   5    19929.26    20524.28    444.41 o 
   7  19   5     3106.67     2804.55    238.47 o 
   8  19   5    25287.94    27722.12    642.33 o 
   9  19   5     3862.75     3757.27    258.03 o 
  10  19   5    16413.53    16937.92    737.38 o 
  11  19   5     3338.77     4136.36    540.32 o 
  12  19   5     4538.13     4470.05    402.22 o 
  13  19   5      906.69     1135.90    256.98 o 
  14  19   5     2410.98     2568.17    339.54 o 
 -14  20   5      303.52      430.41    135.49 o 
 -13  20   5      307.36      775.33    379.87 o 
 -12  20   5      208.23      432.42    124.07 o 
 -11  20   5      345.85      378.00    140.11 o 
 -10  20   5       13.51      376.20    134.94 o 
  -9  20   5      771.35      900.03    192.25 o 
  -8  20   5     1318.15     1656.89    265.16 o 
  -7  20   5     2078.03     2852.23    402.26 o 
  -6  20   5    10205.95    11345.39    600.61 o 
  -5  20   5      389.82      467.41     72.50 o 
  -4  20   5    24701.84    26149.88    550.75 o 
  -3  20   5     5224.56     5768.90    221.85 o 
  -2  20   5    30323.05    31188.22    705.11 o 
  -1  20   5     3343.36     2676.56    166.91 o 
   0  20   5    36325.75    35126.37    666.07 o 
   1  20   5     5221.86     4843.73    222.59 o 
   2  20   5    17611.85    15940.74    483.73 o 
   3  20   5      293.91      330.86     96.35 o 
   4  20   5     7146.84     6758.42    286.12 o 
   5  20   5      366.39      393.43     84.27 o 
   6  20   5      818.52      782.16    116.49 o 
   7  20   5      338.93      376.89     84.58 o 
   8  20   5     1391.72     1301.27    203.38 o 
   9  20   5       28.38       98.61     79.30 o 
  10  20   5      339.70      131.73     74.41 o 
  11  20   5      538.00      636.72    196.87 o 
  12  20   5       88.03      414.87    101.71 o 
  13  20   5     3022.19     2628.41    271.77 o 
  14  20   5     1251.76      967.87    181.95 o 
 -13  21   5       37.54      523.02    261.72 o 
 -12  21   5       23.38       20.71    312.08 o 
 -11  21   5      416.41      389.56    191.40 o 
 -10  21   5     1971.98     1608.64    230.92 o 
  -9  21   5     1020.10     1016.44    227.55 o 
  -8  21   5     1536.59     1117.17    209.39 o 
  -7  21   5       65.64      260.55    156.68 o 
  -6  21   5     4278.22     3946.08    388.63 o 
  -5  21   5      251.15      165.60     69.01 o 
  -4  21   5       63.07      528.30    133.49 o 
  -3  21   5     1045.76     1205.73    126.68 o 
  -2  21   5      333.12      310.67    104.65 o 
  -1  21   5     2296.21     2389.17    173.97 o 
   0  21   5        9.95      199.52    115.39 o 
   1  21   5    11223.62    11949.31    481.33 o 
   2  21   5     2821.63     2588.57    164.14 o 
   3  21   5      158.27      201.32     82.71 o 
   4  21   5     2533.09     2579.29    194.03 o 
   5  21   5      945.79     1104.74    127.76 o 
   6  21   5     2867.36     2421.35    193.62 o 
   7  21   5       17.31      153.39     91.01 o 
   8  21   5     1707.49     2352.69    171.23 o 
   9  21   5      814.40      604.50     90.64 o 
  10  21   5     2132.46     1905.74    207.08 o 
  11  21   5     1203.65      725.29    231.95 o 
  12  21   5       11.74      346.23    292.14 o 
  13  21   5     1387.75     1250.47    411.70 o 
 -13  22   5     1783.80     1758.54    704.97 o 
 -12  22   5     1688.13     1555.22    366.19 o 
 -11  22   5     2439.66     2083.27    293.43 o 
 -10  22   5     3048.57     3195.66    350.80 o 
  -9  22   5     3371.17     3548.27    398.95 o 
  -8  22   5     3008.70     2829.20    341.18 o 
  -7  22   5     3474.35     3898.20    382.11 o 
  -6  22   5      635.41      693.52    220.82 o 
  -5  22   5        4.63      369.39    143.77 o 
  -4  22   5     1494.94     1649.85    133.10 o 
  -3  22   5      331.47      664.05     96.38 o 
  -2  22   5       27.31      248.05     82.74 o 
  -1  22   5     9933.53    10728.17    447.42 o 
   0  22   5       69.99      281.23     66.19 o 
   1  22   5     9420.34     9612.23    368.13 o 
   2  22   5      929.11      900.42    110.60 o 
   3  22   5    18275.78    19258.72    505.19 o 
   4  22   5     4187.75     4434.63    254.20 o 
   5  22   5     9783.40    10342.51    452.89 o 
   6  22   5     3094.45     3420.70    273.00 o 
   7  22   5     6649.83     6327.59    277.36 o 
   8  22   5     2753.74     3209.83    236.79 o 
   9  22   5     7932.91     8114.64    391.46 o 
  10  22   5     3284.09     3456.41    270.91 o 
  11  22   5     1653.48     1288.16    296.43 o 
  12  22   5      817.81      691.11    136.43 o 
  13  22   5     1061.69     1425.06    272.91 o 
 -13  23   5     1184.83     1082.75    304.04 o 
 -12  23   5       40.65      211.09    288.99 o 
 -11  23   5     1054.70     1193.05    208.12 o 
 -10  23   5       32.94      333.78     77.19 o 
  -9  23   5     1533.76     1464.06    227.86 o 
  -8  23   5     1249.61     1036.85    197.74 o 
  -7  23   5     3601.16     3126.34    300.98 o 
  -6  23   5        0.23       81.39     98.44 o 
  -5  23   5    13307.21    13659.36    679.46 o 
  -4  23   5      341.79      312.36     80.17 o 
  -3  23   5    10131.56    10597.74    364.60 o 
  -2  23   5      636.60      615.88     92.15 o 
  -1  23   5    12150.38    13620.19    556.92 o 
   0  23   5     1557.44     1554.30    128.02 o 
   1  23   5     8306.00     8879.94    377.35 o 
   2  23   5        6.87       46.09     76.97 o 
   3  23   5     4819.64     4353.51    276.56 o 
   4  23   5       14.01      -59.03    113.07 o 
   5  23   5       29.06       61.26    100.68 o 
   6  23   5       11.41       77.84    200.79 o 
   7  23   5      339.79      432.99    191.39 o 
   8  23   5       12.03      228.57     76.79 o 
   9  23   5      141.02      315.93    136.92 o 
  10  23   5     1177.12      852.17    215.09 o 
  11  23   5       34.04      304.83    123.30 o 
  12  23   5     3028.75     3155.52    318.15 o 
 -12  24   5       25.28       40.39    211.94 o 
 -11  24   5       69.55      242.69    105.47 o 
 -10  24   5       34.46      174.46    123.17 o 
  -9  24   5       98.28      263.38    122.87 o 
  -8  24   5      521.49      972.82    233.26 o 
  -7  24   5       29.50      256.04    306.66 o 
  -6  24   5     2819.59     3042.18    185.66 o 
  -5  24   5      228.65      338.47    603.93 o 
  -4  24   5     4154.55     3968.32    213.18 o 
  -3  24   5     3052.28     3133.65    208.01 o 
  -2  24   5     2218.73     2119.48    163.62 o 
  -1  24   5        1.77       59.93    178.84 o 
   0  24   5     1040.49      757.87    128.92 o 
   1  24   5     3027.32     2789.09    211.52 o 
   2  24   5       27.00      169.53     76.51 o 
   3  24   5      594.63      462.11     97.14 o 
   4  24   5     2762.69     3243.93    261.71 o 
   5  24   5     1095.35     1128.58    195.14 o 
   6  24   5     1144.67     1348.40    154.97 o 
   7  24   5      174.47      223.80    206.31 o 
   8  24   5     1989.19     1857.35    320.49 o 
   9  24   5      165.15      124.55     87.54 o 
  10  24   5      178.51      362.88     86.55 o 
  11  24   5      106.51      208.62    141.04 o 
  12  24   5      592.46      410.53    171.00 o 
 -11  25   5      365.01      338.97    132.55 o 
 -10  25   5      232.17      618.44    207.95 o 
  -9  25   5      231.51      414.86    101.70 o 
  -8  25   5      767.22      434.43    121.86 o 
  -7  25   5      347.09      459.39    151.10 o 
  -6  25   5      231.46      146.86    123.49 o 
  -5  25   5      497.85      253.56     97.63 o 
  -4  25   5      546.98      396.66     97.13 o 
  -3  25   5     1979.43     2063.94    177.40 o 
  -2  25   5     3302.72     3254.21    267.95 o 
  -1  25   5      953.33      702.80    109.84 o 
   0  25   5     3679.74     4283.31    262.71 o 
   1  25   5     4449.68     4262.09    290.46 o 
   2  25   5     5555.12     5347.56    257.22 o 
   3  25   5     3713.49     3580.49    204.37 o 
   4  25   5     3436.36     3263.16    227.55 o 
   5  25   5     6103.83     6051.30    401.45 o 
   6  25   5     1961.18     1963.00    203.72 o 
   7  25   5     2710.03     2948.12    320.36 o 
   8  25   5     2521.48     2659.33    280.40 o 
   9  25   5     2217.98     2021.00    214.09 o 
  10  25   5      961.80      746.15    167.08 o 
  11  25   5      736.20      925.73    244.08 o 
 -11  26   5       41.55     -124.79    231.80 o 
 -10  26   5     4098.03     3604.94    442.84 o 
  -9  26   5       52.82      529.45    103.99 o 
  -8  26   5     3849.26     4262.46    366.16 o 
  -7  26   5       38.57      321.25    131.53 o 
  -6  26   5     4437.11     4106.43    320.45 o 
  -5  26   5      652.46      524.03     97.37 o 
  -4  26   5     3595.18     4013.13    357.31 o 
  -3  26   5     1606.37     1740.56    177.79 o 
  -2  26   5     2369.53     2817.48    310.27 o 
  -1  26   5      637.72      873.08    113.57 o 
   0  26   5     1301.83     1378.81    158.33 o 
   1  26   5      502.93      370.24    139.60 o 
   2  26   5     1019.53      766.66    250.81 o 
   3  26   5       10.95      194.96    200.42 o 
   4  26   5        1.89      286.66     95.57 o 
   5  26   5     1328.85      964.56    455.81 o 
   6  26   5       17.79      124.29    270.21 o 
   7  26   5     2653.85     2882.98    319.82 o 
   8  26   5        0.68      170.48    105.98 o 
   9  26   5     4119.63     3927.91    341.48 o 
  10  26   5       52.71      145.02    181.92 o 
  11  26   5     4972.49     5155.13    494.92 o 
 -10  27   5      203.73      493.71    126.69 o 
  -9  27   5     1233.40     1061.60    196.68 o 
  -8  27   5      601.42      720.37    211.56 o 
  -7  27   5     1869.34     1731.10    276.70 o 
  -6  27   5      402.03      846.74    261.91 o 
  -5  27   5     2003.80     2028.65    256.17 o 
  -4  27   5     4204.54     4112.81    316.65 o 
  -3  27   5      403.63      519.75    107.64 o 
  -2  27   5     3970.55     4022.27    356.80 o 
  -1  27   5       12.44      190.61    202.96 o 
   0  27   5     2818.24     2482.77    266.17 o 
   1  27   5      399.00      314.00    116.31 o 
   2  27   5     1808.46     1021.63    432.29 o 
   3  27   5     4336.68     4099.53    355.92 o 
   4  27   5      459.92      404.69     85.09 o 
   5  27   5     1894.32     1618.91    185.52 o 
   6  27   5       33.76       36.14    149.10 o 
   7  27   5     2064.99     1935.67    536.95 o 
   8  27   5     1068.21     1367.34    192.19 o 
   9  27   5      681.59      406.14    204.38 o 
  10  27   5     1339.91     1557.97    352.32 o 
  -9  28   5        0.91       63.04    185.49 o 
  -8  28   5      125.46       96.60    278.11 o 
  -7  28   5      974.39     1563.72    232.33 o 
  -6  28   5      243.93      325.93    206.82 o 
  -5  28   5     2278.89     2377.27    272.08 o 
  -4  28   5     1395.72     1379.81    234.81 o 
  -3  28   5     2003.58     2927.10    364.71 o 
  -2  28   5     3425.35     3938.20    328.98 o 
  -1  28   5     5205.38     6117.85    396.86 o 
   0  28   5     6888.56     7004.80    372.40 o 
   1  28   5     2950.64     3312.42    295.51 o 
   2  28   5     9982.32    10701.91    549.21 o 
   3  28   5     4134.67     4672.15    494.19 o 
   4  28   5     6449.17     6299.26    484.95 o 
   5  28   5      887.57      827.33    159.02 o 
   6  28   5     6689.72     7573.47    473.92 o 
   7  28   5     1705.64     1410.92    181.96 o 
   8  28   5      995.02      604.32    107.48 o 
   9  28   5      473.09      749.92    175.44 o 
  -9  29   5     6340.80     6985.27   1038.19 o 
  -8  29   5     1215.94     1657.38    372.24 o 
  -7  29   5    10688.85    11364.50    609.10 o 
  -6  29   5     1151.48     1306.28    295.62 o 
  -5  29   5     6714.39     6444.17    551.16 o 
  -4  29   5     3074.80     2750.45    266.83 o 
  -3  29   5     4793.64     4528.86    444.57 o 
  -2  29   5     1685.10     1512.49    233.05 o 
  -1  29   5      666.73      367.82    117.54 o 
   0  29   5      933.76      595.64    131.72 o 
   1  29   5       69.19       76.55    126.95 o 
   2  29   5        1.22      445.40    193.67 o 
   3  29   5      214.95      114.35    125.15 o 
   4  29   5      745.80      650.83    300.24 o 
   5  29   5      433.32      439.76     98.66 o 
   6  29   5     3436.42     3554.60    302.76 o 
   7  29   5      365.80      358.52    103.80 o 
   8  29   5     5424.04     5772.88    361.96 o 
  -8  30   5     2345.33     2552.18    511.10 o 
  -7  30   5      440.14      445.71    242.95 o 
  -6  30   5     1354.04     1668.45    302.81 o 
  -5  30   5     1305.42     1428.49    344.61 o 
  -4  30   5      781.72      553.70    116.18 o 
  -3  30   5     4498.18     5149.64    316.83 o 
  -2  30   5      119.49      145.48    198.53 o 
  -1  30   5     3774.57     4696.06    371.18 o 
   0  30   5      597.71      390.04    107.82 o 
   1  30   5     2003.09     2150.04    244.86 o 
   2  30   5     3348.76     3088.54    277.11 o 
   3  30   5      378.44      472.78    108.93 o 
   4  30   5     2666.71     2712.67    227.04 o 
   5  30   5       86.61      186.57    101.85 o 
   6  30   5     2641.25     2559.06    234.41 o 
   7  30   5      993.43      795.57    134.86 o 
  -6  31   5     2237.94     2071.72    548.01 o 
  -5  31   5     1958.27     2376.39    420.64 o 
  -4  31   5     2914.51     2831.92    389.94 o 
  -3  31   5     4335.45     4023.45    308.97 o 
  -2  31   5     6726.31     6939.47    433.44 o 
  -1  31   5     6256.87     6225.26    350.73 o 
   0  31   5     6618.97     7222.18    468.60 o 
   1  31   5     9855.52    10599.65    468.92 o 
   2  31   5     3636.14     3436.57    330.79 o 
   3  31   5     6448.04     6177.47    335.77 o 
   4  31   5     1563.83     1083.79    384.87 o 
   5  31   5     6386.78     6640.48    355.37 o 
   6  31   5      166.09      243.82    112.16 o 
  -5  32   5     1905.14     1535.29    239.70 o 
  -4  32   5     4572.69     4692.31    423.90 o 
  -3  32   5     2774.36     2846.08    281.45 o 
  -2  32   5     1565.58     1239.95    241.18 o 
  -1  32   5     1643.09     1221.69    217.89 o 
   0  32   5        6.96      194.72    104.30 o 
   1  32   5      886.49      878.07    181.54 o 
   2  32   5       71.48      374.31    114.09 o 
   3  32   5      362.83      578.13    108.02 o 
   4  32   5      966.47     1020.81    254.69 o 
   5  32   5     1325.62     1386.81    207.96 o 
  -3  33   5        1.43      250.42    110.70 o 
  -2  33   5     2582.35     2554.97    367.14 o 
  -1  33   5      339.52      480.59    116.11 o 
   0  33   5      717.32      594.85    121.52 o 
   1  33   5     2610.75     2747.80    281.16 o 
   2  33   5      524.09      419.48    124.65 o 
   3  33   5     3293.96     3537.19    328.30 o 
 -17   0   6     2410.58     2022.59    548.97 o 
 -16   0   6      850.22      718.16    193.91 o 
 -15   0   6     1511.40     1083.36    251.71 o 
 -14   0   6      592.26      529.25    106.22 o 
 -13   0   6      578.00      586.62    174.57 o 
 -12   0   6      837.03      856.41    157.58 o 
 -11   0   6       82.63      112.97     85.43 o 
 -10   0   6      424.49      395.84    141.70 o 
  -9   0   6     1274.47      904.20    127.88 o 
  -8   0   6     1343.54     2097.63    273.12 o 
  -7   0   6     1967.73     1905.30    171.37 o 
  -6   0   6    23157.51    24059.75    813.88 o 
  -5   0   6      501.70      552.71    108.81 o 
  -4   0   6    37069.52    35893.51    605.61 o 
  -3   0   6     1664.34     1684.44    152.46 o 
  -2   0   6    45317.30    42980.03    778.79 o 
  -1   0   6     4855.90     5088.84    250.16 o 
   0   0   6    85922.81    80989.70    938.70 o 
   1   0   6      514.06      661.86     96.38 o 
   2   0   6    70503.13    72232.76    960.80 o 
   3   0   6    15264.87    18392.26    429.64 o 
   4   0   6    19953.19    19868.56    421.89 o 
   5   0   6     3234.69     3400.17    153.43 o 
   6   0   6     2703.02     2354.89    174.92 o 
   7   0   6     2612.80     2831.94    146.68 o 
   8   0   6     6306.54     7556.30    365.94 o 
   9   0   6      426.10      768.54    125.14 o 
  10   0   6      704.36     1121.45    134.93 o 
  11   0   6     2907.78     2525.44    213.83 o 
  12   0   6      622.61      648.49    144.55 o 
  13   0   6    13488.33    15833.83   1396.37 o 
  14   0   6     1396.58      889.05    308.81 o 
  15   0   6    14009.61    14684.60   1254.20 o 
  16   0   6       41.82     -188.01    305.55 o 
  17   0   6     7528.76     7427.08    992.81 o 
 -17   1   6     1866.20      972.32    233.57 o 
 -16   1   6     1063.27      630.84    110.64 o 
 -15   1   6     3612.32     3305.36    271.37 o 
 -14   1   6     9910.36     9272.82    435.67 o 
 -13   1   6     4862.66     5029.32    364.52 o 
 -12   1   6    10852.62    11275.36    355.07 o 
 -11   1   6     2622.93     2616.71    163.60 o 
 -10   1   6    21205.07    21648.89    447.28 o 
  -9   1   6     2214.07     2434.37    107.25 o 
  -8   1   6    12574.03    12353.52    328.67 o 
  -7   1   6      461.67      573.26     78.82 o 
  -6   1   6    11946.57    12808.89    321.84 o 
  -5   1   6    12678.67    13425.81    275.04 o 
  -4   1   6     2115.89     2201.17    139.16 o 
  -3   1   6     8148.34     8393.06    207.41 o 
  -2   1   6       82.47      273.66     59.84 o 
  -1   1   6     4958.15     4595.58    131.16 o 
   0   1   6      231.28      316.60     44.04 o 
   1   1   6     2446.87     2753.54    120.19 o 
   2   1   6    18666.59    18057.12    324.45 o 
   3   1   6     4724.11     3954.64    122.98 o 
   4   1   6    22418.26    21162.30    312.21 o 
   5   1   6    10182.56     9481.07    219.37 o 
   6   1   6    20890.96    20859.17    308.80 o 
   7   1   6    15589.06    15343.81    410.32 o 
   8   1   6     7186.85     7770.29    240.57 o 
   9   1   6     9526.02    10613.17    340.85 o 
  10   1   6     4423.65     3887.59    171.18 o 
  11   1   6    14092.49    14133.21    482.22 o 
  12   1   6     1956.43     2038.19    168.40 o 
  13   1   6    10075.53     9751.74    535.17 o 
  14   1   6     1239.69     1716.91    327.55 o 
  15   1   6      597.29      540.65    408.25 o 
  16   1   6      894.45      618.33    202.70 o 
  17   1   6      600.52      802.60    357.86 o 
 -17   2   6      237.82      462.11    149.90 o 
 -16   2   6     3546.82     3141.74    289.00 o 
 -15   2   6     3870.77     3336.89    298.17 o 
 -14   2   6     3991.52     3716.96    245.55 o 
 -13   2   6    10277.18    10441.87    365.56 o 
 -12   2   6     5436.21     5210.75    300.33 o 
 -11   2   6     9282.66     9214.63    318.50 o 
 -10   2   6     2094.54     2124.41    136.04 o 
  -9   2   6     6876.15     6847.17    177.41 o 
  -8   2   6      758.87      792.53    105.42 o 
  -7   2   6    10387.78     9621.27    281.41 o 
  -6   2   6     4303.09     3753.17    160.35 o 
  -5   2   6     6887.84     6739.53    224.24 o 
  -4   2   6     9604.02     9932.89    235.65 o 
  -3   2   6     1660.15     2356.34    108.62 o 
  -2   2   6      640.11      851.65     72.29 o 
  -1   2   6     6060.30     6349.38    173.10 o 
   0   2   6      971.99      848.62     87.17 o 
   1   2   6      704.44      901.29     74.39 o 
   2   2   6     3065.81     3418.06    119.71 o 
   3   2   6    23125.50    22121.53    345.07 o 
   4   2   6     7783.99     7942.72    176.69 o 
   5   2   6    19759.93    17539.32    270.62 o 
   6   2   6    11149.13    11233.04    216.43 o 
   7   2   6    14125.37    13606.17    258.92 o 
   8   2   6     6715.11     6173.94    191.95 o 
   9   2   6     7684.71     6997.08    168.53 o 
  10   2   6     9306.59     8274.63    260.94 o 
  11   2   6      644.80      397.02     91.86 o 
  12   2   6    12538.93    13311.31    530.93 o 
  13   2   6      838.78      666.32    137.43 o 
  14   2   6     2422.40     2136.66    339.36 o 
  15   2   6      421.68      489.58    302.63 o 
  16   2   6      908.32     1042.41    261.84 o 
  17   2   6      116.13       23.60    225.78 o 
 -17   3   6      975.71      596.55    126.72 o 
 -16   3   6     2228.80     2117.05    268.33 o 
 -15   3   6     1339.06     1034.18    134.83 o 
 -14   3   6      574.33      457.75    135.44 o 
 -13   3   6      100.49      308.21     73.44 o 
 -12   3   6      571.90      429.96     79.43 o 
 -11   3   6      824.90      545.89     75.33 o 
 -10   3   6     1617.82     1265.12    126.97 o 
  -9   3   6     1371.77     1706.78    103.74 o 
  -8   3   6     2144.11     2592.83    119.84 o 
  -7   3   6    28919.59    29182.91    532.58 o 
  -6   3   6      109.96      299.26     72.22 o 
  -5   3   6    45635.31    47567.79    565.81 o 
  -4   3   6     1065.61      947.83     61.26 o 
  -3   3   6    52580.09    54344.00    640.36 o 
  -2   3   6      278.17      401.03     55.05 o 
  -1   3   6    61419.63    63796.04    827.59 o 
   0   3   6     5499.48     4435.19    129.62 o 
   1   3   6    51436.25    54319.43    520.74 o 
   2   3   6      487.98      648.63     80.41 o 
   3   3   6    32026.51    32896.70    435.98 o 
   4   3   6    17457.59    19070.87    294.25 o 
   5   3   6     2000.14     1949.01     96.91 o 
   6   3   6      315.15      533.59     78.46 o 
   7   3   6     9058.13     9255.84    196.83 o 
   8   3   6     1473.20     1721.60    120.19 o 
   9   3   6      832.23      839.77     84.03 o 
  10   3   6     1082.48     1204.09    129.40 o 
  11   3   6      305.79      308.91     87.28 o 
  12   3   6     3526.25     3599.27    216.52 o 
  13   3   6       43.11        8.81     99.80 o 
  14   3   6    15705.68    14724.74   1051.72 o 
  15   3   6      420.29      504.18    150.12 o 
  16   3   6     9766.69    10971.05    743.30 o 
 -17   4   6       11.64       63.82    240.71 o 
 -16   4   6     1346.55     1123.45    233.57 o 
 -15   4   6     2818.66     2653.07    238.92 o 
 -14   4   6     1533.66     1381.62    160.48 o 
 -13   4   6     6472.32     6279.11    310.38 o 
 -12   4   6     2639.01     2552.53    165.15 o 
 -11   4   6    11674.47    11566.91    363.88 o 
 -10   4   6     2757.92     2765.73    155.24 o 
  -9   4   6    16336.00    15294.67    339.86 o 
  -8   4   6     5198.01     5054.83    147.75 o 
  -7   4   6    10942.56    10872.11    299.47 o 
  -6   4   6     1550.25     1354.16    157.92 o 
  -5   4   6     5345.21     4677.09    161.60 o 
  -4   4   6     1124.08     1130.27     78.38 o 
  -3   4   6       73.26      267.09     57.25 o 
  -2   4   6     1190.07     1491.55     98.38 o 
  -1   4   6     2997.25     3060.90    114.83 o 
   0   4   6       66.38      176.36     48.49 o 
   1   4   6    14603.49    13595.08    314.12 o 
   2   4   6      859.40      534.20     57.73 o 
   3   4   6     6969.51     6023.21    158.23 o 
   4   4   6     2822.65     2793.84    101.40 o 
   5   4   6    21951.56    19545.45    303.71 o 
   6   4   6     5681.58     5320.42    133.59 o 
   7   4   6     8153.27     7442.91    179.83 o 
   8   4   6    11000.21    12068.92    311.52 o 
   9   4   6     3633.13     3229.58    128.93 o 
  10   4   6     7090.57     6712.16    323.52 o 
  11   4   6      139.04      148.34    117.88 o 
  12   4   6    11171.05    11051.28    467.28 o 
  13   4   6     1152.19     1033.81    182.16 o 
  14   4   6     1690.26     1478.59    268.48 o 
  15   4   6      409.99      335.36    670.78 o 
  16   4   6      413.90      339.08    146.94 o 
 -17   5   6      580.51      558.28    115.47 o 
 -16   5   6     1284.71     1023.44    229.58 o 
 -15   5   6     1966.66     2160.03    303.85 o 
 -14   5   6     2845.60     2556.59    230.04 o 
 -13   5   6     1246.24     1056.61    105.79 o 
 -12   5   6    10195.47     9756.31    401.41 o 
 -11   5   6     2188.12     2039.15    143.27 o 
 -10   5   6     5370.06     4975.19    173.75 o 
  -9   5   6     1607.78     1749.90    121.42 o 
  -8   5   6     5207.36     5558.39    179.28 o 
  -7   5   6     4829.54     4540.49    182.76 o 
  -6   5   6     4252.21     5020.17    228.85 o 
  -5   5   6       97.85      148.43     67.06 o 
  -4   5   6      707.23      882.75     78.57 o 
  -3   5   6     1990.15     2114.42    103.32 o 
  -2   5   6     1620.35     2035.75    102.53 o 
  -1   5   6     2476.11     2511.44    113.25 o 
   0   5   6      132.59      136.08     51.02 o 
   1   5   6      233.76      212.29     43.76 o 
   2   5   6      718.43     1062.85     70.34 o 
   3   5   6      963.31      952.61     67.10 o 
   4   5   6     2467.38     2880.11    110.75 o 
   5   5   6     1339.42     1415.13     93.14 o 
   6   5   6     1722.08     1843.48    115.51 o 
   7   5   6     1557.15     1797.29    117.64 o 
   8   5   6     3771.62     3312.53    180.25 o 
   9   5   6     3447.57     3031.26    234.44 o 
  10   5   6     2286.60     2497.81    202.36 o 
  11   5   6    11985.26    12690.13    512.88 o 
  12   5   6     1173.66      926.29    141.05 o 
  13   5   6     3393.92     3208.30    217.86 o 
  14   5   6       29.30      236.17    149.77 o 
  15   5   6     2557.55     2472.87    596.24 o 
  16   5   6      599.95      436.59    386.14 o 
 -16   6   6      238.73      284.45    125.14 o 
 -15   6   6     2343.48     2605.19    399.41 o 
 -14   6   6      591.76      457.73     81.18 o 
 -13   6   6      677.38      560.77     71.68 o 
 -12   6   6      703.98      582.76     91.33 o 
 -11   6   6     1953.82     1967.35    130.31 o 
 -10   6   6      934.31      736.70     81.38 o 
  -9   6   6      955.48      970.96     88.58 o 
  -8   6   6     7367.38     7445.15    195.61 o 
  -7   6   6       74.28      146.23     48.72 o 
  -6   6   6    25597.33    24660.50    499.70 o 
  -5   6   6      588.97      561.90     57.50 o 
  -4   6   6    29778.87    30648.36    446.25 o 
  -3   6   6      333.75      245.03    202.92 o 
  -2   6   6    44269.69    45605.48    514.53 o 
  -1   6   6      658.72      796.49     74.46 o 
   0   6   6    29311.05    29898.42    415.21 o 
   1   6   6      548.97      482.72     64.83 o 
   2   6   6    35184.66    34814.66    540.31 o 
   3   6   6     1618.51     1551.44     86.88 o 
   4   6   6     7455.94     7755.52    179.66 o 
   5   6   6      987.66      934.33     66.52 o 
   6   6   6     4897.98     5128.94    165.24 o 
   7   6   6      707.46      556.44     62.40 o 
   8   6   6     2362.86     2586.68    173.42 o 
   9   6   6      237.34      283.85     66.70 o 
  10   6   6      210.17      681.78    259.37 o 
  11   6   6     6976.58     7479.43    333.83 o 
  12   6   6      373.74      440.54     97.91 o 
  13   6   6     5681.57     5888.72    387.26 o 
  14   6   6        7.26      111.62     56.48 o 
  15   6   6     8863.57     9369.51    715.74 o 
  16   6   6      242.81      283.88    153.18 o 
 -16   7   6      619.60      674.68    139.76 o 
 -15   7   6      831.91      776.25    223.91 o 
 -14   7   6     1627.52     1314.37    282.25 o 
 -13   7   6     2560.80     1812.04    149.35 o 
 -12   7   6      232.89      314.86     62.49 o 
 -11   7   6     1662.66     1194.02    105.92 o 
 -10   7   6     4577.99     4143.48    152.40 o 
  -9   7   6      919.12      794.36     81.56 o 
  -8   7   6      208.95      272.84     63.26 o 
  -7   7   6     3732.64     3902.67    139.56 o 
  -6   7   6     5419.75     5347.19    199.21 o 
  -5   7   6     3374.84     3609.87    112.01 o 
  -4   7   6       26.88      150.16     81.21 o 
  -3   7   6     2959.05     2837.53    110.59 o 
  -2   7   6     2332.87     2962.92    153.20 o 
  -1   7   6     3007.55     3492.71    116.77 o 
   0   7   6      345.61      652.31     73.17 o 
   1   7   6     3301.96     3617.44    118.45 o 
   2   7   6      432.41      238.26     41.65 o 
   3   7   6     4717.30     4910.78    144.00 o 
   4   7   6      221.26      295.44     54.60 o 
   5   7   6      311.86      551.76     62.22 o 
   6   7   6     7384.66     7701.33    199.06 o 
   7   7   6     5363.54     5619.95    141.35 o 
   8   7   6     5306.68     4548.81    162.87 o 
   9   7   6      776.85      744.01     94.04 o 
  10   7   6     3537.70     3274.98    242.74 o 
  11   7   6     1146.72     1140.51    212.74 o 
  12   7   6       42.52       -9.71     87.26 o 
  13   7   6     2407.06     2364.48    263.59 o 
  14   7   6       18.14      207.46    194.03 o 
  15   7   6      183.94      241.46    374.21 o 
  16   7   6       18.03      595.87    211.14 o 
 -16   8   6      420.55      562.91    113.14 o 
 -15   8   6      584.97      472.16    118.74 o 
 -14   8   6      654.15      296.25    197.36 o 
 -13   8   6     1438.90     1557.06    223.32 o 
 -12   8   6      227.42      505.65    121.16 o 
 -11   8   6     3615.09     3392.77    235.44 o 
 -10   8   6      538.89      736.32    125.82 o 
  -9   8   6     1206.31     1465.00    160.07 o 
  -8   8   6        7.45       54.43     47.02 o 
  -7   8   6     3432.83     3462.39    127.12 o 
  -6   8   6     2497.15     1603.63    115.00 o 
  -5   8   6     5500.35     5165.16    134.66 o 
  -4   8   6     3089.89     2482.86     96.12 o 
  -3   8   6     6093.55     4696.71    134.46 o 
  -2   8   6     2063.79     1701.88     99.33 o 
  -1   8   6      389.46      213.42     52.38 o 
   0   8   6       32.77      180.35     43.36 o 
   1   8   6     4012.96     3676.78    185.86 o 
   2   8   6     1496.35      937.79    103.20 o 
   3   8   6      605.79     1207.43     74.61 o 
   4   8   6      325.44      369.71     51.71 o 
   5   8   6      135.50      240.59     53.63 o 
   6   8   6     1547.67     1479.53     93.64 o 
   7   8   6     3037.52     2520.33    101.42 o 
   8   8   6      668.05      450.50     79.56 o 
   9   8   6     1013.22     1169.06    145.02 o 
  10   8   6     4370.50     4432.53    229.94 o 
  11   8   6     2710.04     2460.68    210.66 o 
  12   8   6     1110.02      887.75    143.85 o 
  13   8   6      709.70      667.25    158.66 o 
  14   8   6      988.98      658.47    131.81 o 
  15   8   6      361.10      183.54    140.72 o 
  16   8   6      358.45      491.06    174.25 o 
 -16   9   6     3243.33     2780.88    326.54 o 
 -15   9   6      299.79      519.47    160.64 o 
 -14   9   6     1950.46     1529.84    264.95 o 
 -13   9   6      102.05      269.07    108.60 o 
 -12   9   6     3455.12     2945.02    220.49 o 
 -11   9   6     3327.77     3592.76    243.85 o 
 -10   9   6     1039.96     1296.38    173.19 o 
  -9   9   6      303.57      616.72    218.53 o 
  -8   9   6      797.78      881.54     94.21 o 
  -7   9   6    12876.98    12432.19    399.24 o 
  -6   9   6     1097.20     1043.75     92.83 o 
  -5   9   6      790.13      629.31     82.46 o 
  -4   9   6     2839.58     1815.19    122.94 o 
  -3   9   6    12487.84    13147.69    296.27 o 
  -2   9   6     1673.80     1384.45     99.40 o 
  -1   9   6     5117.17     4484.42    151.27 o 
   0   9   6      615.32      265.01     51.78 o 
   1   9   6    11983.62    10730.37    237.97 o 
   2   9   6       62.17      236.32     67.86 o 
   3   9   6    27496.51    27014.88    427.51 o 
   4   9   6     2724.87     2897.69    107.82 o 
   5   9   6     7702.15     7692.51    191.49 o 
   6   9   6     3722.47     3713.94    133.55 o 
   7   9   6    10279.09     9500.63    223.18 o 
   8   9   6     9493.63     9085.79    210.13 o 
   9   9   6      100.26      393.86     81.94 o 
  10   9   6     6565.27     6264.20    305.65 o 
  11   9   6     2428.29     2935.01    308.77 o 
  12   9   6     5610.21     5581.82    371.08 o 
  13   9   6      231.98      194.21     97.42 o 
  14   9   6     1496.05     1852.77    325.45 o 
  15   9   6      657.09      445.69    153.57 o 
  16   9   6     5473.41     5246.29    614.26 o 
 -16  10   6      474.22      299.72    102.02 o 
 -15  10   6      708.05      493.22    172.14 o 
 -14  10   6       11.80      130.88    213.19 o 
 -13  10   6       47.56      392.94    184.13 o 
 -12  10   6      833.71      671.89    144.98 o 
 -11  10   6     1816.29     1363.30    308.11 o 
 -10  10   6      188.33      325.66     73.96 o 
  -9  10   6      215.98      302.22     79.19 o 
  -8  10   6     2086.17     1818.31    150.20 o 
  -7  10   6      688.78      734.98    110.68 o 
  -6  10   6    17845.21    15257.97    355.22 o 
  -5  10   6       28.17      203.13     40.28 o 
  -4  10   6     8944.25     8056.55    171.40 o 
  -3  10   6      981.64      837.96     72.17 o 
  -2  10   6    14899.41    13755.83    265.44 o 
  -1  10   6       44.67      102.42     54.05 o 
   0  10   6     7578.78     6617.34    174.35 o 
   1  10   6      340.99      508.35     76.31 o 
   2  10   6     4379.75     3403.40    141.89 o 
   3  10   6     2237.04     1772.19    115.69 o 
   4  10   6       12.40      130.73     47.36 o 
   5  10   6     1009.76      870.08     88.08 o 
   6  10   6      518.92      627.46     71.60 o 
   7  10   6      736.40      667.68     67.76 o 
   8  10   6     1099.43      815.26     81.68 o 
   9  10   6       10.69      171.53    127.97 o 
  10  10   6      473.84      536.10    109.99 o 
  11  10   6     2969.66     2874.23    232.98 o 
  12  10   6      499.25      729.27    198.80 o 
  13  10   6     1165.82      601.77    100.94 o 
  14  10   6      262.71      423.85     91.87 o 
  15  10   6     1397.69     1547.08    263.07 o 
  16  10   6      316.78      688.91    266.26 o 
 -16  11   6      345.22      519.46    157.83 o 
 -15  11   6      143.12      170.91    122.53 o 
 -14  11   6       55.99      468.77    201.55 o 
 -13  11   6      335.79      482.20    159.71 o 
 -12  11   6      639.94      740.45    145.94 o 
 -11  11   6     1172.05      689.89    223.17 o 
 -10  11   6       87.05      477.25     99.26 o 
  -9  11   6       16.74       37.37    135.13 o 
  -8  11   6      532.64      446.19     94.26 o 
  -7  11   6     1712.28     1911.64    192.74 o 
  -6  11   6     1284.03     1862.22    286.33 o 
  -5  11   6     4875.59     5083.63    148.72 o 
  -4  11   6     4418.36     4559.07    172.32 o 
  -3  11   6     4810.04     5020.79    147.55 o 
  -2  11   6     2748.00     2867.47    110.32 o 
  -1  11   6     3225.30     2764.74    110.33 o 
   0  11   6        6.57      172.85     48.58 o 
   1  11   6    10041.03     9895.84    246.89 o 
   2  11   6      693.50      639.93     64.29 o 
   3  11   6     3302.91     4047.50    129.66 o 
   4  11   6      213.73      168.87     58.25 o 
   5  11   6     1002.62     1192.35     89.31 o 
   6  11   6     1709.66     1575.18    110.33 o 
   7  11   6      586.25      520.64     97.58 o 
   8  11   6      441.33      449.75     58.95 o 
   9  11   6     3013.04     3942.81    275.24 o 
  10  11   6      896.89      613.94    146.48 o 
  11  11   6      121.16       86.21    148.63 o 
  12  11   6      639.62      674.51    247.33 o 
  13  11   6       64.72       98.64    111.11 o 
  14  11   6      992.46      943.48    180.53 o 
  15  11   6       35.07      363.17    433.68 o 
  16  11   6      122.42      402.72    153.42 o 
 -16  12   6      323.93      145.88    264.91 o 
 -15  12   6     3775.81     3927.22    343.79 o 
 -14  12   6      275.12      303.16     95.03 o 
 -13  12   6     6901.40     6804.51    487.55 o 
 -12  12   6     1183.87     1333.82    459.91 o 
 -11  12   6     9516.48     9866.64    706.20 o 
 -10  12   6     3142.51     3564.35    375.77 o 
  -9  12   6     7369.10     7207.02    372.24 o 
  -8  12   6     4693.70     4635.51    303.72 o 
  -7  12   6     9838.55    10058.23   1292.71 o 
  -6  12   6     5864.34     5790.63    245.60 o 
  -5  12   6     2263.78     2215.56    110.05 o 
  -4  12   6     1086.73     1054.93     91.22 o 
  -3  12   6      468.84      440.15     62.00 o 
  -2  12   6     6355.40     6871.19    189.14 o 
  -1  12   6       17.31      275.85     46.90 o 
   0  12   6      741.71      951.77     76.50 o 
   1  12   6      467.61      511.15     62.91 o 
   2  12   6     7489.47     8054.67    185.50 o 
   3  12   6     6888.94     7707.89    216.48 o 
   4  12   6     7295.94     7485.35    193.04 o 
   5  12   6     3491.43     3501.63    148.37 o 
   6  12   6    15005.69    15263.31    332.99 o 
   7  12   6    10900.19    10692.04    336.05 o 
   8  12   6     3639.86     3270.56    190.98 o 
   9  12   6     4934.63     4754.42    300.62 o 
  10  12   6     4877.90     4747.83    365.78 o 
  11  12   6     5066.13     4940.34    292.51 o 
  12  12   6     4314.45     3990.66    352.91 o 
  13  12   6      508.23      731.75    139.72 o 
  14  12   6      832.39      977.68    259.76 o 
  15  12   6     1738.47     1943.79    446.64 o 
 -15  13   6       38.36      181.13    112.24 o 
 -14  13   6        0.26      173.11    218.54 o 
 -13  13   6       76.13      327.44    125.31 o 
 -12  13   6       19.81      115.74     87.39 o 
 -11  13   6     1171.82     1488.88    269.20 o 
 -10  13   6      542.25      220.15     91.73 o 
  -9  13   6      755.90      414.81    239.86 o 
  -8  13   6      203.28      322.11     77.44 o 
  -7  13   6     7963.17     7547.34    327.28 o 
  -6  13   6       50.99      154.20     71.36 o 
  -5  13   6     7224.74     6979.70    200.12 o 
  -4  13   6     1511.42     1719.92     93.79 o 
  -3  13   6    15217.06    16029.69    402.49 o 
  -2  13   6       29.72      149.73     75.11 o 
  -1  13   6     3593.96     3707.40    131.37 o 
   0  13   6      148.25      295.13     61.22 o 
   1  13   6     3786.61     3516.32    141.28 o 
   2  13   6     1051.39     1086.97    106.98 o 
   3  13   6     2138.22     2198.42    109.32 o 
   4  13   6    11085.43    11246.35    268.45 o 
   5  13   6     1275.10     1138.77     97.51 o 
   6  13   6     1859.42     1793.22    104.35 o 
   7  13   6     3405.28     3167.85    147.62 o 
   8  13   6      129.62      376.75     92.75 o 
   9  13   6       39.40      355.04    136.15 o 
  10  13   6        3.95      193.36    158.74 o 
  11  13   6      169.74      205.14     81.01 o 
  12  13   6     3331.86     3203.41    310.02 o 
  13  13   6        9.69      189.42     94.96 o 
  14  13   6     2085.93     2073.88    381.46 o 
  15  13   6        0.68       68.76    166.91 o 
 -15  14   6        7.82      130.85    132.41 o 
 -14  14   6       63.17      258.50    151.79 o 
 -13  14   6       30.45      259.15     89.67 o 
 -12  14   6       60.39       43.16    102.23 o 
 -11  14   6      140.47      179.00     91.18 o 
 -10  14   6      727.18      706.53    250.02 o 
  -9  14   6     2234.64     2726.62    319.93 o 
  -8  14   6     3049.45     3250.41    287.35 o 
  -7  14   6      264.98      127.91     71.28 o 
  -6  14   6    10778.53    10769.42    385.80 o 
  -5  14   6     3481.15     3203.80    143.23 o 
  -4  14   6    30664.48    30099.31    575.22 o 
  -3  14   6       65.19       83.49     72.51 o 
  -2  14   6     6719.78     6285.99    183.08 o 
  -1  14   6     1095.98      923.69     73.04 o 
   0  14   6     6358.78     5705.47    178.77 o 
   1  14   6      885.09      846.36     74.47 o 
   2  14   6     1571.62     1422.83    113.67 o 
   3  14   6     2328.24     2590.12    123.69 o 
   4  14   6      678.17      440.35    101.89 o 
   5  14   6      104.54      219.42     56.91 o 
   6  14   6       30.02       89.08     53.08 o 
   7  14   6      262.58      307.09     52.11 o 
   8  14   6     2190.07     2623.61    219.25 o 
   9  14   6      105.30      360.75    112.00 o 
  10  14   6       81.85       51.21    112.92 o 
  11  14   6      135.21      216.61     82.54 o 
  12  14   6      104.29      250.18    180.37 o 
  13  14   6     3334.50     3634.31    317.26 o 
  14  14   6       24.78      342.38    246.07 o 
  15  14   6     1092.95      667.01    135.08 o 
 -15  15   6     1003.13      658.93    128.28 o 
 -14  15   6     7179.86     6564.83    623.63 o 
 -13  15   6      995.74     1147.81    256.86 o 
 -12  15   6    10416.76     8777.80    826.56 o 
 -11  15   6     2148.49     2018.45    312.07 o 
 -10  15   6    13590.76    13987.99    848.72 o 
  -9  15   6     1600.94     1684.12    260.00 o 
  -8  15   6     5339.71     4568.10    559.82 o 
  -7  15   6     1340.91     1275.79    145.57 o 
  -6  15   6     8687.80     8164.49    522.51 o 
  -5  15   6      114.85      225.72     87.15 o 
  -4  15   6      253.89      388.21     72.61 o 
  -3  15   6      118.76      165.84     53.91 o 
  -2  15   6      278.45      448.85     69.14 o 
  -1  15   6       45.66      207.01     83.01 o 
   0  15   6      705.53      644.16     90.85 o 
   1  15   6     1793.46     1911.51    101.83 o 
   2  15   6     8313.57     8966.71    252.22 o 
   3  15   6    16037.15    16537.67    346.86 o 
   4  15   6     6193.47     5926.67    182.09 o 
   5  15   6    18988.00    18679.55    396.48 o 
   6  15   6    13395.27    13394.88    294.52 o 
   7  15   6    14430.16    14846.74    388.74 o 
   8  15   6     2183.48     2227.81    223.41 o 
   9  15   6    14004.41    14489.13    502.36 o 
  10  15   6     6902.38     6059.97    348.20 o 
  11  15   6     9730.19     9992.55    502.67 o 
  12  15   6      392.83      500.28    191.93 o 
  13  15   6     3828.02     3871.68    373.68 o 
  14  15   6      344.16       84.42    119.60 o 
  15  15   6      528.38      671.51    186.81 o 
 -15  16   6       42.58      174.76     94.00 o 
 -14  16   6      106.61      201.63    146.54 o 
 -13  16   6      627.86      641.14    270.77 o 
 -12  16   6     1043.53      712.26    127.48 o 
 -11  16   6      182.01      339.42    125.81 o 
 -10  16   6      259.48      430.08    118.34 o 
  -9  16   6      466.31      728.01    264.05 o 
  -8  16   6      699.53      730.60    187.95 o 
  -7  16   6       11.39      224.07    103.00 o 
  -6  16   6     6146.12     5884.90    313.26 o 
  -5  16   6     1980.38     1957.13    116.32 o 
  -4  16   6     6338.12     5937.79    175.94 o 
  -3  16   6     4212.17     4062.23    153.29 o 
  -2  16   6    11388.17    11856.16    277.52 o 
  -1  16   6     4977.65     4924.51    163.56 o 
   0  16   6     6328.72     5100.54    167.62 o 
   1  16   6     2217.59     2172.50    130.06 o 
   2  16   6    12959.07    12612.08    305.73 o 
   3  16   6     8815.94     8452.22    213.38 o 
   4  16   6      127.85       51.05     78.23 o 
   5  16   6     2209.29     2042.12    149.70 o 
   6  16   6      226.46      337.08     79.47 o 
   7  16   6       24.66      259.62     80.10 o 
   8  16   6       90.96      189.15     69.57 o 
   9  16   6      121.26       94.41     73.02 o 
  10  16   6      288.95      369.37    124.73 o 
  11  16   6     2079.60     2066.50    275.41 o 
  12  16   6      862.20      912.59    175.15 o 
  13  16   6     1880.74     2028.41    275.08 o 
  14  16   6      229.42       88.42    131.95 o 
 -14  17   6      239.95      233.76    104.36 o 
 -13  17   6      113.78       83.62    350.15 o 
 -12  17   6     1056.90     1067.50    235.95 o 
 -11  17   6      120.18      461.45    139.31 o 
 -10  17   6      457.22      290.24     96.38 o 
  -9  17   6     3271.21     2780.69    414.98 o 
  -8  17   6     1186.89     1580.56    239.77 o 
  -7  17   6     5041.70     4772.29    563.95 o 
  -6  17   6        6.58       95.93    133.14 o 
  -5  17   6    27185.20    27144.03    601.91 o 
  -4  17   6      608.93      652.14    107.92 o 
  -3  17   6    14125.07    14822.38    319.55 o 
  -2  17   6     4044.61     4036.35    157.85 o 
  -1  17   6    11536.82    10989.79    270.09 o 
   0  17   6     1752.53     1649.58    113.97 o 
   1  17   6     8509.95     9110.33    300.52 o 
   2  17   6    14887.32    14487.24    355.78 o 
   3  17   6     3161.41     3572.00    170.81 o 
   4  17   6     7638.08     7347.27    248.99 o 
   5  17   6      336.20      571.95     98.05 o 
   6  17   6     2090.18     2289.29    215.30 o 
   7  17   6       40.89      116.74     97.74 o 
   8  17   6      430.37      250.00    129.57 o 
   9  17   6      482.85      580.96     95.65 o 
  10  17   6      904.54     1027.98    242.96 o 
  11  17   6      937.51      859.51    193.82 o 
  12  17   6     2945.90     2708.21    327.11 o 
  13  17   6      446.89      929.99    332.21 o 
  14  17   6     5250.36     4961.22    425.17 o 
 -14  18   6     2593.93     2001.97    300.35 o 
 -13  18   6     8285.89     7502.30    456.67 o 
 -12  18   6     1286.31     1059.49    249.06 o 
 -11  18   6    11102.62    11086.73    621.08 o 
 -10  18   6      360.55      416.75    112.53 o 
  -9  18   6     8513.73     9105.77    651.89 o 
  -8  18   6       14.52      413.81    115.47 o 
  -7  18   6     4599.59     4763.76    454.96 o 
  -6  18   6     1810.44     2448.38    268.77 o 
  -5  18   6     5920.14     5965.61    312.22 o 
  -4  18   6      317.59      441.55     80.20 o 
  -3  18   6      206.51      392.10     72.42 o 
  -2  18   6      143.24      332.49     59.05 o 
  -1  18   6       56.11      151.09     77.73 o 
   0  18   6     4451.57     4202.57    181.50 o 
   1  18   6     9493.79    10685.92    280.51 o 
   2  18   6    10972.83    11080.88    275.18 o 
   3  18   6     8531.78     8824.78    321.85 o 
   4  18   6    32024.80    33754.37    655.45 o 
   5  18   6    17137.25    18023.11    498.30 o 
   6  18   6    23666.33    24974.06    619.69 o 
   7  18   6     6355.88     6796.54    261.27 o 
   8  18   6    22137.22    23041.97    723.48 o 
   9  18   6     4712.92     4479.81    315.62 o 
  10  18   6    12792.59    14299.87    728.48 o 
  11  18   6      453.87      431.31    226.42 o 
  12  18   6     7855.43     8200.93    532.64 o 
  13  18   6        6.30      259.86    112.94 o 
  14  18   6     1957.89     2241.02    349.47 o 
 -14  19   6       34.21      126.02    208.41 o 
 -13  19   6        9.12      277.68    137.01 o 
 -12  19   6     1883.34     1284.17    215.35 o 
 -11  19   6     1053.37      996.13    439.69 o 
 -10  19   6      114.20      301.06     91.21 o 
  -9  19   6     3425.79     3893.03    818.58 o 
  -8  19   6     1801.22     1531.12    197.47 o 
  -7  19   6    12223.05    11900.99   1018.22 o 
  -6  19   6       38.58     -110.12    211.98 o 
  -5  19   6    17801.98    18379.22    531.20 o 
  -4  19   6     1527.10     1360.36    139.39 o 
  -3  19   6    19948.85    20637.20    471.01 o 
  -2  19   6     2647.93     2299.37    149.55 o 
  -1  19   6    11074.79    11230.64    311.72 o 
   0  19   6     3087.80     3153.13    224.33 o 
   1  19   6     2697.47     2603.91    202.16 o 
   2  19   6     1687.92     1346.34    134.09 o 
   3  19   6      715.68      581.91     95.60 o 
   4  19   6     4996.85     5270.70    224.92 o 
   5  19   6     2437.79     2433.39    216.53 o 
   6  19   6      181.16      418.25    129.49 o 
   7  19   6     1550.87     1258.92    188.68 o 
   8  19   6      485.66      519.64    162.88 o 
   9  19   6     2181.33     1930.56    273.75 o 
  10  19   6      549.36      324.96    196.40 o 
  11  19   6     1949.54     1732.50    419.84 o 
  12  19   6     2558.87     2977.46    461.51 o 
  13  19   6      243.57      209.79    161.56 o 
 -13  20   6     1299.30     1059.10    300.04 o 
 -12  20   6        3.94      263.23    117.42 o 
 -11  20   6     2728.38     2278.98    321.48 o 
 -10  20   6     1165.81     1145.92    220.87 o 
  -9  20   6     2637.28     2249.68    618.47 o 
  -8  20   6     4065.61     4764.51    475.53 o 
  -7  20   6     1171.95     1193.81    249.77 o 
  -6  20   6     8973.51     9611.20    543.82 o 
  -5  20   6        4.95      319.88    136.82 o 
  -4  20   6    22856.50    25450.71    607.22 o 
  -3  20   6     8621.16    10621.17    440.70 o 
  -2  20   6    15783.13    15318.44    435.77 o 
  -1  20   6    10575.33    12404.23    401.51 o 
   0  20   6    18112.20    20112.85    441.33 o 
   1  20   6    27314.17    32050.06    654.66 o 
   2  20   6     6190.49     5870.66    257.50 o 
   3  20   6    17558.90    19129.33    469.25 o 
   4  20   6      477.29      540.22     94.87 o 
   5  20   6    11467.35    12796.30    483.91 o 
   6  20   6      694.29      582.83    152.37 o 
   7  20   6     1366.85     1584.96    173.33 o 
   8  20   6     2341.83     2265.18    210.95 o 
   9  20   6      577.59      445.17    128.01 o 
  10  20   6     3212.21     3212.98    350.40 o 
  11  20   6     1267.16      615.43    646.79 o 
  12  20   6     1900.37     2554.02    303.72 o 
  13  20   6     6114.45     6957.88    646.19 o 
 -13  21   6     1670.83     1535.24    250.32 o 
 -12  21   6    10608.43    11554.71    624.42 o 
 -11  21   6      218.29      326.08    165.79 o 
 -10  21   6    14414.18    14805.19    864.07 o 
  -9  21   6       39.80      240.68    118.27 o 
  -8  21   6     7184.21     7594.90    928.13 o 
  -7  21   6      437.39      661.30    239.27 o 
  -6  21   6     4919.55     4785.83    656.82 o 
  -5  21   6      154.32      145.96     63.02 o 
  -4  21   6       13.37      483.29    101.25 o 
  -3  21   6      242.64      246.33     85.14 o 
  -2  21   6     2068.62     2072.55    190.96 o 
  -1  21   6     1121.15      925.19    117.96 o 
   0  21   6    10843.38    11344.17    438.15 o 
   1  21   6     2369.50     2669.77    237.44 o 
   2  21   6    10916.34    11024.75    425.99 o 
   3  21   6    11867.79    11950.46    517.19 o 
   4  21   6    12038.51    11140.60    363.98 o 
   5  21   6    11698.05    11560.42    517.75 o 
   6  21   6     7110.83     5913.72    313.00 o 
   7  21   6    15308.31    15696.12    721.89 o 
   8  21   6     2344.02     2017.80    423.12 o 
   9  21   6    19500.23    20844.63    826.93 o 
  10  21   6      688.56     1046.82    262.78 o 
  11  21   6    12174.19    12320.03    733.58 o 
  12  21   6       25.87        3.60    159.57 o 
 -12  22   6       61.20      419.31    170.37 o 
 -11  22   6     1731.08     2014.53    354.11 o 
 -10  22   6     2322.61     2399.64    280.15 o 
  -9  22   6     2826.59     3263.41    516.68 o 
  -8  22   6     7983.38     8393.21    707.74 o 
  -7  22   6     1210.03     1316.25    243.75 o 
  -6  22   6    17005.23    18186.98   1035.21 o 
  -5  22   6      108.35      170.20    130.34 o 
  -4  22   6    24615.81    26849.22    819.60 o 
  -3  22   6      122.97      327.62     79.36 o 
  -2  22   6    20744.72    21452.59    473.14 o 
  -1  22   6     9638.98    11257.67    433.00 o 
   0  22   6    11546.98    11703.14    374.67 o 
   1  22   6     7068.70     7448.23    305.50 o 
   2  22   6     2643.50     2635.75    181.34 o 
   3  22   6    14927.37    15009.85    440.97 o 
   4  22   6       32.97      217.70    116.93 o 
   5  22   6     3468.26     4040.10    333.79 o 
   6  22   6     2836.97     2295.90    246.25 o 
   7  22   6     1763.47     1198.34    301.05 o 
   8  22   6     1881.03     1694.74    230.56 o 
   9  22   6       39.24      771.24    311.20 o 
  10  22   6     3534.81     3987.08    384.67 o 
  11  22   6     2451.74     1875.02    296.14 o 
  12  22   6      858.85      576.24    234.78 o 
 -12  23   6      208.74      470.98    185.75 o 
 -11  23   6      163.23      438.61    172.85 o 
 -10  23   6     2627.67     2211.95    259.43 o 
  -9  23   6     2575.91     3272.72    468.75 o 
  -8  23   6      463.92      439.48    161.00 o 
  -7  23   6     9323.04    10447.04    620.47 o 
  -6  23   6      801.18      804.92    228.40 o 
  -5  23   6    15614.50    16592.65    636.84 o 
  -4  23   6      500.86      648.77    218.51 o 
  -3  23   6    19506.00    20349.31    650.68 o 
  -2  23   6     2475.94     2634.48    194.01 o 
  -1  23   6    12253.27    12209.57    471.64 o 
   0  23   6     6244.81     7396.84    385.33 o 
   1  23   6     5329.81     5314.45    298.73 o 
   2  23   6    11264.30    10996.35    410.33 o 
   3  23   6      349.92      500.70    119.13 o 
   4  23   6     6399.34     6637.91    299.47 o 
   5  23   6      207.45      354.61    110.68 o 
   6  23   6     4832.04     4913.18    292.27 o 
   7  23   6     3525.18     3772.12    311.55 o 
   8  23   6      278.65      474.50    105.64 o 
   9  23   6     3222.60     2884.09    302.46 o 
  10  23   6      267.66      408.49    237.70 o 
  11  23   6     1545.61     1116.36    261.75 o 
 -11  24   6    10422.45    10512.75    615.65 o 
 -10  24   6      171.02      416.19    216.63 o 
  -9  24   6     8490.76     8787.34    594.76 o 
  -8  24   6        5.94      253.95    232.21 o 
  -7  24   6     7275.34     7415.89    611.21 o 
  -6  24   6       87.29      -19.55    197.59 o 
  -5  24   6     3870.51     3744.34    374.35 o 
  -4  24   6       68.23      160.75     80.83 o 
  -3  24   6      304.08      292.41     85.21 o 
  -2  24   6       46.97      125.10    149.33 o 
  -1  24   6     2853.57     2729.19    220.97 o 
   0  24   6      524.26      399.97    150.96 o 
   1  24   6     5616.71     5752.61    265.91 o 
   2  24   6     3879.23     3166.25    293.95 o 
   3  24   6     8699.88     8864.97    376.91 o 
   4  24   6     6044.75     5953.80    452.53 o 
   5  24   6     8792.72    10129.41    435.36 o 
   6  24   6     9676.30     9281.98    406.11 o 
   7  24   6     4775.40     4781.35    332.74 o 
   8  24   6    15487.50    16064.30    613.86 o 
   9  24   6     2514.50     2485.45    308.11 o 
  10  24   6    13347.09    13651.29    677.90 o 
  11  24   6      423.89      482.87    196.97 o 
 -11  25   6       15.57      254.66    227.19 o 
 -10  25   6     1484.42      968.61    208.18 o 
  -9  25   6     1741.64     2264.61    545.86 o 
  -8  25   6     3913.65     3987.97    471.70 o 
  -7  25   6     3149.48     2961.15    569.40 o 
  -6  25   6      282.00      684.10    210.42 o 
  -5  25   6     5860.58     5830.23    320.72 o 
  -4  25   6        4.82      113.98    157.61 o 
  -3  25   6    10639.14    10761.78    455.61 o 
  -2  25   6     4136.75     4246.08    282.48 o 
  -1  25   6    12377.67    13054.65    940.90 o 
   0  25   6    10069.04    11072.90    552.39 o 
   1  25   6     6220.94     5891.55    351.59 o 
   2  25   6     9041.83     8250.92    423.12 o 
   3  25   6     4368.66     4139.83    301.19 o 
   4  25   6     5247.93     5408.50    365.14 o 
   5  25   6      174.72      139.11     99.34 o 
   6  25   6     1412.46     1519.62    211.01 o 
   7  25   6      796.55      749.54    129.84 o 
   8  25   6      235.80      279.37    217.30 o 
   9  25   6     2344.10     2389.17    361.96 o 
  10  25   6      769.78      752.46    259.60 o 
 -10  26   6      579.57      732.56    167.95 o 
  -9  26   6      684.27      278.63    223.71 o 
  -8  26   6     2384.52     2197.91    656.83 o 
  -7  26   6      400.71      904.14    261.95 o 
  -6  26   6     4572.17     4756.85    404.20 o 
  -5  26   6      475.10      528.98    108.36 o 
  -4  26   6     7357.22     7694.94    386.15 o 
  -3  26   6      387.01      466.04    111.59 o 
  -2  26   6     8791.29    10199.33    521.07 o 
  -1  26   6      814.05      948.86    145.14 o 
   0  26   6     8151.17     9372.18    509.50 o 
   1  26   6     2931.21     2998.04    549.81 o 
   2  26   6     4526.68     5129.34    376.39 o 
   3  26   6      670.86      827.49    192.01 o 
   4  26   6      601.32      733.10    162.88 o 
   5  26   6     2432.91     2434.07    228.40 o 
   6  26   6       90.40      388.12     85.49 o 
   7  26   6      350.66      289.19    233.67 o 
   8  26   6     2103.23     2542.49    257.00 o 
   9  26   6      127.36      214.72    117.94 o 
  10  26   6      724.94      255.34    148.30 o 
  -9  27   6      134.67      245.98    114.99 o 
  -8  27   6     6486.66     5996.04    414.85 o 
  -7  27   6      359.55      451.51    162.50 o 
  -6  27   6     3953.74     4154.72    384.17 o 
  -5  27   6       27.10      203.03    156.52 o 
  -4  27   6     4880.12     4790.67    346.95 o 
  -3  27   6       44.10      247.90    101.47 o 
  -2  27   6      583.21      534.48    108.84 o 
  -1  27   6       36.90        4.32    149.20 o 
   0  27   6      574.05      642.13    112.79 o 
   1  27   6     1255.44     1382.39    191.13 o 
   2  27   6     2850.75     2596.00    347.60 o 
   3  27   6     2121.85     2105.13    262.52 o 
   4  27   6     4930.49     5482.86    344.22 o 
   5  27   6     3681.60     3448.41    345.79 o 
   6  27   6     6147.71     5751.44    390.37 o 
   7  27   6     5950.37     6381.52    417.68 o 
   8  27   6     5288.00     5931.49    350.48 o 
   9  27   6     6830.84     6566.16    451.49 o 
  -8  28   6      837.73      645.03    576.89 o 
  -7  28   6      312.78      345.27    145.55 o 
  -6  28   6     1493.47     1545.20    265.34 o 
  -5  28   6      234.89      485.36    187.72 o 
  -4  28   6     2862.29     2396.46    301.39 o 
  -3  28   6      236.51      394.40     71.21 o 
  -2  28   6     6376.24     6293.58    466.96 o 
  -1  28   6      438.21      479.32     83.62 o 
   0  28   6     4056.40     4244.45    293.69 o 
   1  28   6     1851.93     1995.76    227.68 o 
   2  28   6     4124.69     4408.01    315.73 o 
   3  28   6     1997.65     1643.84    269.90 o 
   4  28   6     2549.21     2697.02    296.11 o 
   5  28   6     1637.72     2077.29    229.31 o 
   6  28   6      452.36      582.23    162.61 o 
   7  28   6     1033.42      807.20    150.24 o 
   8  28   6       57.43      742.56    278.69 o 
  -7  29   6      752.79     1033.30    199.75 o 
  -6  29   6      576.78      349.06    122.51 o 
  -5  29   6     1104.64      780.62    449.87 o 
  -4  29   6       35.79      238.05    145.83 o 
  -3  29   6     2289.52     2466.01    231.45 o 
  -2  29   6        8.57      430.40    124.35 o 
  -1  29   6     4061.23     4313.80    304.19 o 
   0  29   6       77.03      216.61    200.23 o 
   1  29   6     5092.95     5213.53    415.11 o 
   2  29   6       64.44      535.57    241.71 o 
   3  29   6     3019.58     2582.96    228.99 o 
   4  29   6       63.87      328.94    112.26 o 
   5  29   6     2250.20     2031.11    262.13 o 
   6  29   6      101.21      239.69    206.81 o 
   7  29   6       73.42      283.62    107.70 o 
  -6  30   6     2741.45     3295.94    353.68 o 
  -5  30   6     2480.25     2858.86    375.88 o 
  -4  30   6     1465.95     1578.41    322.93 o 
  -3  30   6     2254.44     2333.69    260.36 o 
  -2  30   6      692.19      711.65    228.86 o 
  -1  30   6        9.62      362.32     92.76 o 
   0  30   6      245.73      322.47     81.24 o 
   1  30   6       40.45      257.71     98.04 o 
   2  30   6     1135.75     1086.21    197.32 o 
   3  30   6     1026.81     1079.14    175.20 o 
   4  30   6      524.48      447.98    132.37 o 
   5  30   6      977.28     1162.96    154.52 o 
   6  30   6     2557.36     2834.36    315.35 o 
  -5  31   6      148.88       40.99    154.43 o 
  -4  31   6      201.77      594.99    161.03 o 
  -3  31   6     1174.72      908.94    203.41 o 
  -2  31   6      446.63      309.11    206.80 o 
  -1  31   6     1271.40     1360.36    186.38 o 
   0  31   6       12.41      259.47     77.61 o 
   1  31   6     1476.78     1331.84    210.04 o 
   2  31   6       18.38      230.80     92.11 o 
   3  31   6     2472.22     2495.92    273.68 o 
   4  31   6       78.06      137.71    155.71 o 
  -2  32   6      716.24      681.46    157.20 o 
  -1  32   6      293.24      410.72     93.02 o 
   0  32   6     2059.89     2351.39    265.98 o 
   1  32   6      115.81      410.34    123.62 o 
   2  32   6      976.43      685.17    153.89 o 
 -16   1   7     1835.97     1530.10    322.22 o 
 -15   1   7      310.11      170.90     78.69 o 
 -14   1   7     3410.57     3540.86    265.58 o 
 -13   1   7      145.65      226.83     76.12 o 
 -12   1   7     1408.31     1350.46    154.52 o 
 -11   1   7      310.55      241.02     74.16 o 
 -10   1   7     4246.22     4167.63    170.91 o 
  -9   1   7     2484.77     2485.48    141.44 o 
  -8   1   7       50.23      291.52     59.64 o 
  -7   1   7      142.06       93.72    120.16 o 
  -6   1   7     2861.83     3076.08    165.12 o 
  -5   1   7      597.37      610.98     95.07 o 
  -4   1   7      763.81      761.33    105.66 o 
  -3   1   7     4283.26     4138.52    145.24 o 
  -2   1   7     1301.02     1269.13    105.36 o 
  -1   1   7     6237.56     6230.56    183.11 o 
   0   1   7     8493.80     8222.56    209.03 o 
   1   1   7    19310.27    17906.95    311.94 o 
   2   1   7     1656.15     1648.51    107.05 o 
   3   1   7    28069.13    25721.56    458.49 o 
   4   1   7    11047.29     9882.61    240.96 o 
   5   1   7     9114.39     8881.32    211.75 o 
   6   1   7      536.36      641.00     82.78 o 
   7   1   7     9248.87     8725.51    204.40 o 
   8   1   7     1166.47     1403.09     99.99 o 
   9   1   7     2152.29     1875.73    135.55 o 
  10   1   7       30.23      145.01     50.60 o 
  11   1   7      631.03      692.31     81.63 o 
  12   1   7      325.33      267.10     66.89 o 
  13   1   7     1305.71      988.03    219.26 o 
  14   1   7      772.07      916.26    241.97 o 
  15   1   7      138.70      465.06    180.85 o 
  16   1   7      821.78      528.18    248.41 o 
 -16   2   7        6.80      390.93    108.66 o 
 -15   2   7     1072.34      845.94    173.55 o 
 -14   2   7       67.17      134.34     83.25 o 
 -13   2   7     2713.61     2371.74    205.32 o 
 -12   2   7     2673.03     2590.72    160.29 o 
 -11   2   7     2491.48     2702.61    155.37 o 
 -10   2   7     1251.56     1249.02    106.30 o 
  -9   2   7     5967.08     6342.48    263.29 o 
  -8   2   7     7590.94     7030.41    266.29 o 
  -7   2   7     3920.28     4108.69    186.97 o 
  -6   2   7     7746.50     7807.66    308.50 o 
  -5   2   7    18933.16    19204.96    420.97 o 
  -4   2   7      311.50      385.53     70.94 o 
  -3   2   7     7078.33     7055.87    185.04 o 
  -2   2   7     2175.68     2167.23    107.74 o 
  -1   2   7    28050.04    27694.96    412.44 o 
   0   2   7     3697.05     3525.51    134.19 o 
   1   2   7     3335.44     2987.24    121.51 o 
   2   2   7      194.04      332.08     63.67 o 
   3   2   7     6883.78     7000.55    184.02 o 
   4   2   7      537.18      742.68     71.79 o 
   5   2   7        3.72       73.28     58.96 o 
   6   2   7       12.87      102.47     69.66 o 
   7   2   7       63.22       94.55     77.16 o 
   8   2   7     1192.51     1094.11     94.03 o 
   9   2   7     1487.60     1652.48    152.92 o 
  10   2   7      698.17      608.54     79.00 o 
  11   2   7     4285.07     4458.04    275.50 o 
  12   2   7     5301.85     5528.78    353.04 o 
  13   2   7      888.17      651.50    115.87 o 
  14   2   7     4068.54     4064.86    489.01 o 
  15   2   7     2958.58     3004.42    402.45 o 
  16   2   7     2093.73     1816.06    408.49 o 
 -16   3   7      593.67      593.16    194.08 o 
 -15   3   7      779.64      775.08    193.70 o 
 -14   3   7      855.61      673.69    121.70 o 
 -13   3   7     1605.13     1322.85    196.43 o 
 -12   3   7       39.74      224.18     64.17 o 
 -11   3   7     4622.98     4857.72    232.56 o 
 -10   3   7      463.29      662.71     91.87 o 
  -9   3   7     3526.97     3840.97    199.10 o 
  -8   3   7     1717.41     1746.87    141.28 o 
  -7   3   7     1430.35     1793.31    196.23 o 
  -6   3   7     8285.39     7858.12    282.34 o 
  -5   3   7      777.34      999.32     90.58 o 
  -4   3   7    19683.02    18862.48    412.84 o 
  -3   3   7     4169.54     4826.25    165.97 o 
  -2   3   7    25202.69    25354.73    404.45 o 
  -1   3   7     2687.57     2741.43    129.36 o 
   0   3   7    11853.78    11749.80    264.68 o 
   1   3   7     9423.46     9521.34    238.78 o 
   2   3   7     4113.02     4035.40    139.30 o 
   3   3   7     6116.17     5613.65    161.46 o 
   4   3   7    12938.37    11330.49    243.27 o 
   5   3   7     5735.49     5717.04    170.33 o 
   6   3   7     6097.14     6181.83    171.47 o 
   7   3   7     1421.74     1568.20     96.02 o 
   8   3   7    10585.84    10320.94    242.52 o 
   9   3   7      708.13      630.47    101.85 o 
  10   3   7     3501.37     3410.40    195.40 o 
  11   3   7     1893.69     1947.13    169.16 o 
  12   3   7     3180.62     3448.41    294.73 o 
  13   3   7     2103.53     1786.72    213.13 o 
  14   3   7        7.87      364.99    272.63 o 
  15   3   7     3171.74     3479.26    614.31 o 
  16   3   7      138.83      463.64    169.30 o 
 -16   4   7      493.51      357.92    140.06 o 
 -15   4   7     5668.98     5806.55    412.10 o 
 -14   4   7     3486.25     2894.84    252.48 o 
 -13   4   7     3487.67     2768.39    256.81 o 
 -12   4   7     2909.08     2600.56    158.00 o 
 -11   4   7     5982.02     5722.71    287.12 o 
 -10   4   7     3924.79     3507.25    295.68 o 
  -9   4   7     3823.51     3742.19    251.87 o 
  -8   4   7     2359.52     2130.29    155.16 o 
  -7   4   7      735.34      568.01    145.39 o 
  -6   4   7     2096.39     2215.85    144.71 o 
  -5   4   7     2743.09     2394.18    135.10 o 
  -4   4   7     3357.84     3610.81    140.32 o 
  -3   4   7     7019.58     6302.36    184.92 o 
  -2   4   7    11669.17    10663.62    239.02 o 
  -1   4   7     4579.45     4183.16    150.32 o 
   0   4   7    17007.68    16953.41    344.98 o 
   1   4   7     2385.01     2293.53    120.60 o 
   2   4   7    41718.69    40537.08    566.29 o 
   3   4   7     1639.39     2095.30    121.51 o 
   4   4   7    33479.84    32622.37    474.26 o 
   5   4   7    14768.51    14411.57    303.05 o 
   6   4   7    29455.97    28167.88    454.57 o 
   7   4   7     3911.25     3662.60    139.02 o 
   8   4   7    23282.07    22883.82    514.73 o 
   9   4   7     8331.08     6997.50    406.96 o 
  10   4   7     7413.72     8997.07    381.83 o 
  11   4   7     2585.01     2781.01    227.95 o 
  12   4   7      633.59      652.17    112.85 o 
  13   4   7      334.03      336.89     81.53 o 
  14   4   7       12.26      347.74    119.45 o 
  15   4   7      388.95      410.91    162.08 o 
  16   4   7       15.14      128.70    284.14 o 
 -16   5   7       28.60      233.56    209.65 o 
 -15   5   7      524.41      706.12    170.72 o 
 -14   5   7     1278.71      844.58    204.00 o 
 -13   5   7     4919.38     4465.31    367.22 o 
 -12   5   7     1787.97     1383.67    145.76 o 
 -11   5   7    10337.61     9928.65    358.49 o 
 -10   5   7     9586.41     9141.33    316.43 o 
  -9   5   7    10143.15    10840.37    386.46 o 
  -8   5   7     8158.29     9269.06    278.69 o 
  -7   5   7    23642.54    23185.82    527.59 o 
  -6   5   7    49563.57    53933.78    948.40 o 
  -5   5   7     4571.15     4382.33    193.51 o 
  -4   5   7    33049.00    34547.13    551.11 o 
  -3   5   7      420.66      435.76    104.11 o 
  -2   5   7    35166.51    33333.57    497.14 o 
  -1   5   7      609.61     1133.35     89.14 o 
   0   5   7    32451.41    31452.15    469.93 o 
   1   5   7     5002.43     5137.67    153.37 o 
   2   5   7      574.76      638.25     77.90 o 
   3   5   7     8209.80     9525.65    208.59 o 
   4   5   7      286.09      604.80     97.05 o 
   5   5   7     3780.02     4244.27    149.11 o 
   6   5   7     9950.73     8639.96    218.19 o 
   7   5   7        9.52      302.49     53.65 o 
   8   5   7     6446.24     6433.51    286.82 o 
   9   5   7      136.00      266.35     62.74 o 
  10   5   7    15137.80    15929.32    512.17 o 
  11   5   7     5175.93     4984.70    483.70 o 
  12   5   7     4424.54     3982.26    258.30 o 
  13   5   7    14565.66    13833.24    590.76 o 
  14   5   7     2667.90     2676.33    417.70 o 
  15   5   7     5706.69     5192.77    533.27 o 
  16   5   7     2122.45     2390.74    396.52 o 
 -16   6   7       40.05      464.74    165.16 o 
 -15   6   7     1147.59     1148.73    192.32 o 
 -14   6   7     3342.50     3596.77    356.86 o 
 -13   6   7      377.63      329.94     81.80 o 
 -12   6   7     3663.68     3266.51    183.23 o 
 -11   6   7      415.44      385.11     76.22 o 
 -10   6   7    15266.52    14175.67    516.52 o 
  -9   6   7      101.06      182.28     47.95 o 
  -8   6   7    14171.95    13011.02    333.98 o 
  -7   6   7     9946.68     8580.00    285.39 o 
  -6   6   7     4323.14     4593.95    200.03 o 
  -5   6   7    12354.47    13414.13    329.69 o 
  -4   6   7     2044.62     2274.17    116.74 o 
  -3   6   7    26959.10    29046.61    528.51 o 
  -2   6   7     3593.68     3556.89    173.12 o 
  -1   6   7    15496.23    16231.40    371.58 o 
   0   6   7    16401.73    15681.02    313.30 o 
   1   6   7    21066.46    19782.70    338.53 o 
   2   6   7    30246.44    28207.68    493.86 o 
   3   6   7      272.30      352.62     51.57 o 
   4   6   7    22379.32    21076.07    440.64 o 
   5   6   7     7619.21     7258.94    200.45 o 
   6   6   7     7997.94     7063.22    181.21 o 
   7   6   7    11525.54    10766.39    300.40 o 
   8   6   7     6255.18     5760.80    248.90 o 
   9   6   7    10590.38    10730.70    484.72 o 
  10   6   7      233.28      323.85     82.25 o 
  11   6   7     7541.96     6704.71    330.21 o 
  12   6   7     5957.58     5507.68    363.90 o 
  13   6   7     2575.89     2660.08    256.42 o 
  14   6   7     5569.45     5397.11    391.21 o 
  15   6   7       97.26      444.24    136.83 o 
 -16   7   7     7143.34     7119.23    536.10 o 
 -15   7   7     2311.26     2727.70    303.95 o 
 -14   7   7     4318.52     4739.10    484.56 o 
 -13   7   7     7828.89     7940.25    517.11 o 
 -12   7   7     5050.39     5299.71    421.23 o 
 -11   7   7     5091.35     4908.64    207.72 o 
 -10   7   7     6083.71     5839.03    332.00 o 
  -9   7   7    11257.85    12045.86    448.87 o 
  -8   7   7      358.53      334.93     67.77 o 
  -7   7   7      931.06      969.19    159.63 o 
  -6   7   7     1632.35     1908.95    146.10 o 
  -5   7   7     1008.95     1851.57    281.68 o 
  -4   7   7     7601.53     7318.18    207.30 o 
  -3   7   7    11146.17    12714.55    280.74 o 
  -2   7   7     8741.76     7769.71    195.73 o 
  -1   7   7    15136.86    14191.49    290.59 o 
   0   7   7    17708.17    17942.93    329.47 o 
   1   7   7    35699.82    37167.43    544.78 o 
   2   7   7      328.06      268.80     49.12 o 
   3   7   7    77689.75    80083.27    963.04 o 
   4   7   7     3442.53     3494.30    151.96 o 
   5   7   7    30596.04    30203.69    524.47 o 
   6   7   7     6877.25     6828.57    177.53 o 
   7   7   7    43877.84    45775.91    866.84 o 
   8   7   7     3541.09     2905.48    149.94 o 
   9   7   7    17931.18    18916.34    683.36 o 
  10   7   7    11165.82    11938.34    463.55 o 
  11   7   7     5272.23     4621.60    345.92 o 
  12   7   7     1864.78     2198.96    257.47 o 
  13   7   7      555.73      580.96    102.92 o 
  14   7   7      508.14      248.43    100.30 o 
  15   7   7      145.80      363.87    182.41 o 
 -15   8   7       10.24      354.86    203.72 o 
 -14   8   7     2689.78     2434.74    272.11 o 
 -13   8   7      273.01      312.40     94.64 o 
 -12   8   7     9668.82     8744.07    522.50 o 
 -11   8   7     2194.23     1780.27    323.55 o 
 -10   8   7    12288.74    11546.38    481.20 o 
  -9   8   7     6040.53     5396.43    238.78 o 
  -8   8   7    12396.45    12563.22    338.77 o 
  -7   8   7    33534.82    32131.42    727.94 o 
  -6   8   7    13587.57    12777.04    536.69 o 
  -5   8   7    66559.15    67889.34   1235.75 o 
  -4   8   7      136.99      365.99     60.95 o 
  -3   8   7    73510.65    79142.15    967.28 o 
  -2   8   7     2073.16     1980.94    116.31 o 
  -1   8   7    57476.58    57362.89    752.87 o 
   0   8   7      522.85      462.56     75.15 o 
   1   8   7    19138.79    19184.25    329.42 o 
   2   8   7     3285.95     3409.71    139.58 o 
   3   8   7      745.47     1074.31    108.90 o 
   4   8   7     4369.99     3628.76    150.20 o 
   5   8   7    10606.69    10238.04    254.70 o 
   6   8   7     1090.27     1041.40     92.94 o 
   7   8   7    21488.05    21403.58    464.71 o 
   8   8   7      318.16      482.51     76.87 o 
   9   8   7    15162.76    14160.10    695.89 o 
  10   8   7     3164.75     3541.24    288.13 o 
  11   8   7    16115.49    15921.33    624.64 o 
  12   8   7    15357.57    15100.90    610.09 o 
  13   8   7     3047.50     3721.00    502.34 o 
  14   8   7    11279.38    11214.32    634.34 o 
  15   8   7     1811.68     2388.41    335.31 o 
 -15   9   7      998.27      656.49    102.32 o 
 -14   9   7     1310.42     1191.03    203.05 o 
 -13   9   7     4387.88     3740.58    381.42 o 
 -12   9   7      192.38      268.59    144.91 o 
 -11   9   7     7153.33     6626.05    337.32 o 
 -10   9   7       45.57      404.72    128.88 o 
  -9   9   7    12882.24    12793.12    661.64 o 
  -8   9   7     3333.27     3209.79    302.18 o 
  -7   9   7     5790.97     5933.19    229.76 o 
  -6   9   7    14994.85    14581.63    395.68 o 
  -5   9   7      123.16      234.35     98.92 o 
  -4   9   7    29730.20    30381.83    501.90 o 
  -3   9   7     1846.70     1825.28    139.36 o 
  -2   9   7    28672.89    29107.21    474.89 o 
  -1   9   7     2819.45     2959.78    134.03 o 
   0   9   7    21912.77    22645.42    505.55 o 
   1   9   7    11473.48    11949.22    266.64 o 
   2   9   7     7231.60     7213.21    244.33 o 
   3   9   7    21868.01    21037.59    462.15 o 
   4   9   7     5377.27     4915.57    166.02 o 
   5   9   7    13307.69    13229.55    303.42 o 
   6   9   7     9420.98     8765.83    243.04 o 
   7   9   7    15011.22    14545.85    309.54 o 
   8   9   7     8170.87     7613.04    255.35 o 
   9   9   7     3786.80     3986.39    433.19 o 
  10   9   7    13576.70    15199.32    896.38 o 
  11   9   7      192.79      181.29     89.85 o 
  12   9   7     6442.74     6388.99    440.58 o 
  13   9   7     2685.54     2640.60    307.55 o 
  14   9   7     1477.65     1575.99    231.30 o 
  15   9   7     3452.85     3548.20    500.47 o 
 -15  10   7     7114.99     7726.60    855.07 o 
 -14  10   7     3609.45     3160.77    300.21 o 
 -13  10   7     3677.09     3793.44    565.42 o 
 -12  10   7     8374.10     8218.20    679.92 o 
 -11  10   7     5190.53     4672.37    386.32 o 
 -10  10   7     8355.88     7863.40    405.93 o 
  -9  10   7     1754.86     1543.73    359.60 o 
  -8  10   7    17086.77    16187.00    724.61 o 
  -7  10   7      327.79      459.72     71.28 o 
  -6  10   7      776.78     1143.89    124.36 o 
  -5  10   7     2221.73     2046.89    119.26 o 
  -4  10   7      703.07     1103.60    116.65 o 
  -3  10   7     2088.62     1879.48    132.66 o 
  -2  10   7    17267.87    17721.36    448.61 o 
  -1  10   7    11254.46     9356.80    267.87 o 
   0  10   7    32273.42    34340.16    502.65 o 
   1  10   7     4900.81     4300.50    164.26 o 
   2  10   7    89474.01    94382.69   1499.37 o 
   3  10   7       20.83      261.94     70.26 o 
   4  10   7    70485.98    72292.76   1971.14 o 
   5  10   7     4346.83     4607.72    171.99 o 
   6  10   7    46079.73    45198.80   1135.73 o 
   7  10   7     3313.50     2884.35    148.96 o 
   8  10   7    30183.06    31366.55    644.65 o 
   9  10   7     8800.93     8198.83    346.21 o 
  10  10   7     6356.95     6831.98    343.47 o 
  11  10   7     6821.49     6502.47    429.33 o 
  12  10   7       58.01      209.94     75.88 o 
  13  10   7     1123.76     1054.30    171.32 o 
  14  10   7      972.91      653.56    149.59 o 
  15  10   7       80.11      488.40    191.77 o 
 -15  11   7     1286.51     1398.95    256.77 o 
 -14  11   7        5.64      271.35    160.92 o 
 -13  11   7     2679.50     2945.00    332.90 o 
 -12  11   7     1158.53     1648.34    264.75 o 
 -11  11   7    13215.94    12196.68   1201.73 o 
 -10  11   7     5858.03     5963.02    380.39 o 
  -9  11   7    11123.07    11094.62    547.40 o 
  -8  11   7    10514.73    10239.99    545.54 o 
  -7  11   7    22395.97    22725.13   1152.40 o 
  -6  11   7    42113.55    42167.75   3607.57 o 
  -5  11   7     4960.12     5180.28    219.65 o 
  -4  11   7    42979.35    45454.92    688.09 o 
  -3  11   7      817.72      985.16     90.70 o 
  -2  11   7    49719.95    54256.54    852.86 o 
  -1  11   7      115.51      368.48     68.31 o 
   0  11   7    34032.44    34325.98    503.19 o 
   1  11   7     7489.17     6797.35    195.37 o 
   2  11   7     8652.88    10602.83    292.38 o 
   3  11   7     4356.65     4295.79    171.83 o 
   4  11   7      286.98      876.72    101.87 o 
   5  11   7     9987.66    10859.53    347.29 o 
   6  11   7     2068.94     2168.50    137.71 o 
   7  11   7      732.94      990.23    102.87 o 
   8  11   7    11609.42    12346.41    443.19 o 
   9  11   7      148.71      396.82    116.76 o 
  10  11   7     9728.15    10286.34    507.68 o 
  11  11   7    12634.76    12831.71    648.68 o 
  12  11   7    11290.27    11456.33    525.56 o 
  13  11   7    11021.52    10917.23    587.10 o 
  14  11   7     2669.71     2664.75    280.08 o 
  15  11   7     8862.18     9884.27    739.46 o 
 -15  12   7     3235.56     3480.50    411.41 o 
 -14  12   7     3630.27     3463.76    343.87 o 
 -13  12   7      692.82      736.65    150.41 o 
 -12  12   7     4451.81     3794.87    387.86 o 
 -11  12   7      325.74      614.53    153.55 o 
 -10  12   7     8001.79     8754.80    653.19 o 
  -9  12   7     1059.80      928.34    468.55 o 
  -8  12   7    11458.26    11679.25    781.89 o 
  -7  12   7     3514.70     3594.60    487.49 o 
  -6  12   7     3198.67     3282.81    239.14 o 
  -5  12   7    29369.19    28664.06    558.85 o 
  -4  12   7     6016.20     5197.83    183.90 o 
  -3  12   7    21432.78    20346.83    404.68 o 
  -2  12   7      200.77      371.90     63.61 o 
  -1  12   7    28020.75    26317.34    453.46 o 
   0  12   7      656.61      635.61    106.84 o 
   1  12   7    13432.98    13184.85    310.85 o 
   2  12   7    12511.91    13555.81    311.52 o 
   3  12   7      341.35      253.61     86.06 o 
   4  12   7    14681.13    14153.25    322.72 o 
   5  12   7     3702.65     3929.62    192.12 o 
   6  12   7    12630.79    12888.44    308.49 o 
   7  12   7     7572.35     7552.67    270.19 o 
   8  12   7    11167.94    11831.48    428.16 o 
   9  12   7    12533.38    12296.92    487.12 o 
  10  12   7     1055.03     1035.27    188.90 o 
  11  12   7     8452.39     8213.18    462.70 o 
  12  12   7      381.63      346.90    100.80 o 
  13  12   7     4145.13     4021.52    356.83 o 
  14  12   7     2405.53     2380.78    275.61 o 
  15  12   7      606.87      615.04    178.16 o 
 -15  13   7     1520.45     1159.30    315.62 o 
 -14  13   7     8808.54     9515.41    513.66 o 
 -13  13   7     5109.31     5140.86    587.98 o 
 -12  13   7     8268.81     8590.10    714.74 o 
 -11  13   7     6516.02     5489.41    418.36 o 
 -10  13   7     5673.75     5934.42    490.58 o 
  -9  13   7    10405.51    10754.56    595.79 o 
  -8  13   7      198.42      625.73    306.16 o 
  -7  13   7     3743.48     2988.58    331.86 o 
  -6  13   7     2302.03     2658.79    263.29 o 
  -5  13   7      751.18      750.45    119.26 o 
  -4  13   7     8162.93     7494.56    195.99 o 
  -3  13   7     4452.75     3915.58    160.53 o 
  -2  13   7    15490.72    14362.88    359.61 o 
  -1  13   7    13500.80    14447.56    346.76 o 
   0  13   7    13884.65    13331.19    315.75 o 
   1  13   7    30009.14    30190.59    504.33 o 
   2  13   7     2164.83     2182.10    123.80 o 
   3  13   7    49176.71    49104.30   1105.45 o 
   4  13   7     3993.03     4465.30    192.14 o 
   5  13   7    37833.26    40460.05    857.62 o 
   6  13   7     4985.44     5737.82    209.34 o 
   7  13   7    28168.96    29331.15    631.63 o 
   8  13   7    15486.64    15740.08    344.57 o 
   9  13   7    15580.28    16307.14    741.31 o 
  10  13   7     7153.43     7519.38    497.80 o 
  11  13   7     2013.72     1779.48    244.89 o 
  12  13   7     3012.08     3090.46    341.93 o 
  13  13   7       61.56       84.16    208.41 o 
  14  13   7       68.34      494.47    165.22 o 
 -14  14   7      529.77      476.35    122.36 o 
 -13  14   7        1.46      609.78    180.85 o 
 -12  14   7     4573.76     4623.38    359.52 o 
 -11  14   7     2100.90     2153.18    292.02 o 
 -10  14   7     8088.96     8335.14    497.81 o 
  -9  14   7     3893.49     4774.39    590.66 o 
  -8  14   7    11548.10    12219.82   1074.67 o 
  -7  14   7    13964.67    12828.32    853.53 o 
  -6  14   7    17640.56    17007.01    900.50 o 
  -5  14   7    28678.77    30720.90    589.43 o 
  -4  14   7     4506.94     4075.71    244.60 o 
  -3  14   7    35846.48    36648.77    622.06 o 
  -2  14   7     2481.36     2670.85    127.85 o 
  -1  14   7    38923.68    40708.53    677.14 o 
   0  14   7     3583.98     4128.10    179.08 o 
   1  14   7    26184.29    26338.10    484.09 o 
   2  14   7     4087.50     3700.41    173.44 o 
   3  14   7    10980.19    11416.74    300.34 o 
   4  14   7     9435.45     9527.65    263.39 o 
   5  14   7      299.58      504.57     82.70 o 
   6  14   7     3883.03     4176.70    176.60 o 
   7  14   7     3775.59     3761.67    213.75 o 
   8  14   7       16.98      119.67     96.89 o 
   9  14   7     8129.89     8362.16    412.64 o 
  10  14   7     1726.15     1343.64    181.88 o 
  11  14   7    13247.08    14379.04    628.57 o 
  12  14   7     5763.53     5275.48    464.16 o 
  13  14   7     7062.42     8206.45    525.46 o 
  14  14   7     5744.99     5352.21    434.15 o 
 -14  15   7     1741.24     1716.59    262.05 o 
 -13  15   7     4318.74     3813.55    377.22 o 
 -12  15   7      856.56      839.87    164.36 o 
 -11  15   7     4466.71     4703.59    535.93 o 
 -10  15   7       48.82      218.06    189.48 o 
  -9  15   7    15685.60    15619.21    941.63 o 
  -8  15   7     2969.05     3319.01    405.78 o 
  -7  15   7    13520.59    14039.72   1379.38 o 
  -6  15   7     6473.97     6307.32    396.21 o 
  -5  15   7    10030.40    10604.31    484.74 o 
  -4  15   7    18999.41    17821.19    458.38 o 
  -3  15   7     1143.63     1168.10    154.94 o 
  -2  15   7    16818.65    16097.52    393.19 o 
  -1  15   7     3404.83     3145.91    156.05 o 
   0  15   7     8637.35     8420.85    250.52 o 
   1  15   7    14349.38    13418.67    310.58 o 
   2  15   7    10227.88    10012.18    299.85 o 
   3  15   7    28553.63    27644.18    710.43 o 
   4  15   7     1573.34     1574.91    134.27 o 
   5  15   7    14022.97    13531.65    371.59 o 
   6  15   7      925.13      742.61     94.36 o 
   7  15   7    13342.76    13755.43    428.04 o 
   8  15   7     4030.88     4077.90    265.48 o 
   9  15   7       96.52      137.51     54.68 o 
  10  15   7    10707.10    10889.08    591.36 o 
  11  15   7      106.61      250.17    118.45 o 
  12  15   7     5352.68     5303.10    399.86 o 
  13  15   7     1456.58     1388.82    268.90 o 
  14  15   7     3804.98     3744.89    390.47 o 
 -14  16   7     1234.22     1126.07    246.11 o 
 -13  16   7     8411.09     8318.96    579.59 o 
 -12  16   7     4300.77     4013.02    372.36 o 
 -11  16   7     3948.87     4015.49    510.50 o 
 -10  16   7     7461.66     7351.52    671.93 o 
  -9  16   7     1587.97     1679.35    392.12 o 
  -8  16   7     6552.07     7041.55    920.30 o 
  -7  16   7      712.23      743.43    256.55 o 
  -6  16   7     7694.45     6829.22    528.13 o 
  -5  16   7      828.51     1131.80    140.96 o 
  -4  16   7       28.30      382.23     89.66 o 
  -3  16   7    14513.59    14956.21    428.13 o 
  -2  16   7     2500.04     3402.35    192.15 o 
  -1  16   7     8497.83     8184.72    294.77 o 
   0  16   7    26856.42    29454.98    724.65 o 
   1  16   7     5701.15     4719.69    255.75 o 
   2  16   7    38324.24    41480.23    822.04 o 
   3  16   7       11.09      255.16    115.78 o 
   4  16   7    56688.86    60285.29   1578.30 o 
   5  16   7     1439.22     1447.32    138.72 o 
   6  16   7    35094.66    39221.49    738.59 o 
   7  16   7     7269.86     7921.78    310.57 o 
   8  16   7    16043.05    17894.46    677.58 o 
   9  16   7     8411.54     8649.08    332.02 o 
  10  16   7     5976.50     7065.78   1466.82 o 
  11  16   7     3456.06     3613.36    358.51 o 
  12  16   7      266.53     -119.64    297.78 o 
  13  16   7     1144.41     1027.31    234.50 o 
 -13  17   7     1117.22      657.80    167.99 o 
 -12  17   7       91.37      340.16    114.15 o 
 -11  17   7     5541.80     5580.89    410.84 o 
 -10  17   7     2309.37     2806.38    392.75 o 
  -9  17   7     6713.81     6504.58    594.80 o 
  -8  17   7     3527.90     3915.35    417.34 o 
  -7  17   7    13780.51    13043.37    828.96 o 
  -6  17   7    15807.05    15548.29   1205.22 o 
  -5  17   7    10498.23    10706.04    415.41 o 
  -4  17   7    33786.97    36455.50    910.73 o 
  -3  17   7     8777.49     8965.69    331.71 o 
  -2  17   7    32944.39    34101.14    653.53 o 
  -1  17   7     1520.69     1882.75    155.31 o 
   0  17   7    32631.42    33005.77    643.35 o 
   1  17   7       59.02      238.04     59.17 o 
   2  17   7     8615.18     9060.92    336.70 o 
   3  17   7      718.81     1015.52    125.36 o 
   4  17   7     6003.59     6155.34    414.54 o 
   5  17   7     4812.80     4482.95    195.08 o 
   6  17   7     2055.61     2024.69    209.38 o 
   7  17   7     2283.85     2281.56    184.99 o 
   8  17   7     5138.28     6000.51    432.68 o 
   9  17   7        7.93      214.30    209.83 o 
  10  17   7     9378.34     8839.69    510.06 o 
  11  17   7      921.88      734.50    149.73 o 
  12  17   7     6815.59     6438.41    458.98 o 
  13  17   7     2975.42     2908.71    350.28 o 
 -13  18   7     2401.64     2515.09    330.84 o 
 -12  18   7     2266.68     2060.79    320.65 o 
 -11  18   7      879.86      745.96    391.31 o 
 -10  18   7     6366.27     5823.99    480.68 o 
  -9  18   7      132.85      254.51    238.89 o 
  -8  18   7     6418.17     6329.07    762.39 o 
  -7  18   7     3590.73     4953.11    469.98 o 
  -6  18   7     6482.54     5243.06    450.90 o 
  -5  18   7    10462.71    10355.10    405.23 o 
  -4  18   7     9182.24     9054.15    481.35 o 
  -3  18   7    25278.66    25541.76    624.54 o 
  -2  18   7     1216.27     1302.66    222.12 o 
  -1  18   7    17127.52    16219.75    655.55 o 
   0  18   7     4123.32     4348.79    208.20 o 
   1  18   7    13785.88    13842.39    449.25 o 
   2  18   7    13117.07    13369.10    456.07 o 
   3  18   7     3469.35     3588.03    205.11 o 
   4  18   7    12820.29    13428.08    549.82 o 
   5  18   7      163.07      210.02     76.21 o 
   6  18   7     9285.10     9533.58    393.93 o 
   7  18   7     3023.95     3328.08    228.16 o 
   8  18   7     1167.87     1527.99    224.54 o 
   9  18   7     9346.26    10078.48    410.91 o 
  10  18   7       53.54     -155.91    220.36 o 
  11  18   7     4718.24     4517.26    396.44 o 
  12  18   7      125.01      611.55    168.78 o 
  13  18   7     4208.80     4619.59    387.78 o 
 -13  19   7      313.35      663.60    146.38 o 
 -12  19   7     4704.15     4579.08    444.47 o 
 -11  19   7     3614.49     3582.65    598.40 o 
 -10  19   7     2364.46     2532.07    449.91 o 
  -9  19   7     2790.22     2453.33    401.68 o 
  -8  19   7       45.16      359.06    211.64 o 
  -7  19   7     5705.46     5628.98    592.80 o 
  -6  19   7       34.06      129.65    123.59 o 
  -5  19   7     2334.15     2650.20    220.65 o 
  -4  19   7      445.38      638.23    107.00 o 
  -3  19   7       27.09      324.26     83.14 o 
  -2  19   7     1650.69     1854.75    151.69 o 
  -1  19   7    10758.04    10578.11    412.55 o 
   0  19   7     1877.32     2008.60    160.13 o 
   1  19   7    24987.35    25035.62    576.33 o 
   2  19   7     1694.33     1575.86    133.49 o 
   3  19   7    30434.72    29947.08    683.68 o 
   4  19   7      576.62      471.05    111.90 o 
   5  19   7    30537.08    31050.24    950.61 o 
   6  19   7       73.72      188.73    125.28 o 
   7  19   7    13014.21    12639.29    514.63 o 
   8  19   7     3183.78     2898.66    260.13 o 
   9  19   7     6582.76     6625.58    395.91 o 
  10  19   7     1705.57     1645.79    306.46 o 
  11  19   7     1526.49     1307.46    251.00 o 
  12  19   7     1916.01     1545.26    317.90 o 
 -12  20   7     1586.70     1273.37    299.92 o 
 -11  20   7      739.03      418.51    168.02 o 
 -10  20   7     3365.47     3676.94    348.79 o 
  -9  20   7     4482.29     4009.70    462.10 o 
  -8  20   7     8840.22     8689.29    498.40 o 
  -7  20   7     4680.57     5130.70    438.36 o 
  -6  20   7    12553.15    13831.29    690.79 o 
  -5  20   7    15773.01    14922.88    494.64 o 
  -4  20   7    11286.13    11575.38    442.11 o 
  -3  20   7    13689.84    13789.03    382.23 o 
  -2  20   7     2719.73     2930.16    220.98 o 
  -1  20   7    16966.97    17099.04    557.10 o 
   0  20   7        2.02      -91.88     91.88 o 
   1  20   7     6934.23     7842.75    408.03 o 
   2  20   7      437.58      513.29    139.19 o 
   3  20   7     8578.19     8058.49    300.65 o 
   4  20   7      537.85      531.28     95.03 o 
   5  20   7      159.71      351.63     94.43 o 
   6  20   7     1311.64     1337.99    177.19 o 
   7  20   7     1440.29     1728.45    326.94 o 
   8  20   7      291.70      246.45    105.42 o 
   9  20   7     3346.91     2997.44    313.01 o 
  10  20   7     1351.65     1636.30    257.73 o 
  11  20   7     3884.97     4369.85    433.76 o 
  12  20   7     2165.81     2177.54    326.41 o 
 -12  21   7      791.00      884.24    250.60 o 
 -11  21   7      982.05     1032.60    254.88 o 
 -10  21   7      566.98      766.23    247.45 o 
  -9  21   7     1507.87     1362.97    281.60 o 
  -8  21   7      867.84     1163.82    405.33 o 
  -7  21   7     2106.01     2138.28    376.70 o 
  -6  21   7      616.85      740.30    188.23 o 
  -5  21   7     3046.17     3111.63    379.96 o 
  -4  21   7     6894.06     6779.51    302.98 o 
  -3  21   7      679.98      474.63    113.70 o 
  -2  21   7    10872.19    10891.09    426.25 o 
  -1  21   7      559.22      747.85    125.43 o 
   0  21   7     2354.08     1956.14    156.49 o 
   1  21   7     2722.21     2669.13    189.50 o 
   2  21   7     3859.65     2974.26    198.97 o 
   3  21   7     4664.10     4308.59    276.14 o 
   4  21   7      321.98      360.51    101.67 o 
   5  21   7     6571.03     6358.88    483.62 o 
   6  21   7      124.00      436.09    111.92 o 
   7  21   7     3004.23     3056.94    277.90 o 
   8  21   7     3327.21     3345.44    370.94 o 
   9  21   7      399.31       40.88    147.82 o 
  10  21   7     1156.14      649.74    136.20 o 
  11  21   7       40.75      185.27    299.99 o 
 -11  22   7     5206.70     6046.22    510.01 o 
 -10  22   7      234.02      368.20    128.19 o 
  -9  22   7     2113.43     2525.46    554.23 o 
  -8  22   7       15.67      459.37    143.57 o 
  -7  22   7     1774.44     2173.76    391.85 o 
  -6  22   7      192.31      760.19    410.26 o 
  -5  22   7      632.57      475.60     82.97 o 
  -4  22   7       55.89      246.91    161.77 o 
  -3  22   7       42.12       53.27     96.09 o 
  -2  22   7      853.65      726.67    127.05 o 
  -1  22   7      372.35      505.45     96.66 o 
   0  22   7     4329.54     4479.32    261.03 o 
   1  22   7       39.57      248.01     64.84 o 
   2  22   7     6791.57     6695.14    293.86 o 
   3  22   7      399.25      693.31    170.26 o 
   4  22   7    11181.09    11640.33    609.31 o 
   5  22   7      259.11      217.54    147.03 o 
   6  22   7     9433.26     9679.61    504.70 o 
   7  22   7      398.07      365.94     92.32 o 
   8  22   7     5520.85     5776.22    443.36 o 
   9  22   7      225.19      170.29    197.12 o 
  10  22   7     3944.62     3912.64    423.02 o 
  11  22   7      309.83      164.04    258.60 o 
 -11  23   7      251.98      325.16    250.09 o 
 -10  23   7     3116.04     2662.39    299.36 o 
  -9  23   7     1810.70     2169.88    280.27 o 
  -8  23   7     2067.78     2180.73    518.71 o 
  -7  23   7     2676.01     2601.11    325.11 o 
  -6  23   7     5595.37     5669.13    490.12 o 
  -5  23   7     6892.47     6392.48    453.64 o 
  -4  23   7     6143.51     6404.30    324.31 o 
  -3  23   7     4193.46     4279.30    246.15 o 
  -2  23   7     7714.49     7298.17    447.69 o 
  -1  23   7     1376.41     1356.13    169.21 o 
   0  23   7     5071.76     5048.60    330.95 o 
   1  23   7      765.78      674.89     97.58 o 
   2  23   7     3200.34     2706.68    199.52 o 
   3  23   7     1802.73     1575.69    165.34 o 
   4  23   7     2538.43     2396.80    289.97 o 
   5  23   7     1081.03      914.55    120.55 o 
   6  23   7       20.77      -30.73    116.06 o 
   7  23   7     1301.75      981.62    349.63 o 
   8  23   7      130.51      323.12    226.69 o 
   9  23   7     3967.92     4055.37    351.00 o 
  10  23   7      907.05     1067.54    226.00 o 
 -10  24   7      256.89      428.31    148.96 o 
  -9  24   7       18.10      197.49    244.66 o 
  -8  24   7      140.53       86.31    198.44 o 
  -7  24   7        2.04      262.80    134.96 o 
  -6  24   7     1360.57      989.75    347.38 o 
  -5  24   7      866.46      594.74    150.70 o 
  -4  24   7     2070.61     1740.52    209.55 o 
  -3  24   7       94.02      165.01    151.63 o 
  -2  24   7      278.78      231.23     70.48 o 
  -1  24   7      172.00      301.66    114.82 o 
   0  24   7        3.82      139.34    177.74 o 
   1  24   7      289.95      113.50     94.94 o 
   2  24   7        4.61      300.20     86.26 o 
   3  24   7      285.24      475.98    103.38 o 
   4  24   7      669.80      654.96    102.06 o 
   5  24   7     1487.68      945.23    147.25 o 
   6  24   7      226.04      307.18     76.47 o 
   7  24   7      111.88      345.18    122.63 o 
   8  24   7      243.98      234.77     96.66 o 
   9  24   7        0.46      371.27    237.69 o 
  10  24   7        6.86      360.63    157.76 o 
  -9  25   7      135.72      283.38    163.61 o 
  -8  25   7     4721.49     5002.25    417.16 o 
  -7  25   7      698.54      902.53    198.69 o 
  -6  25   7     3454.51     2772.99    291.21 o 
  -5  25   7      150.64      225.57    156.27 o 
  -4  25   7     4096.21     4367.46    501.31 o 
  -3  25   7      178.23      212.27     83.23 o 
  -2  25   7     1983.54     1890.59    196.74 o 
  -1  25   7      805.00      745.64    121.49 o 
   0  25   7      796.07      625.36    126.84 o 
   1  25   7     1717.38     1658.73    194.67 o 
   2  25   7      381.50      459.70     94.30 o 
   3  25   7     2279.40     3012.70    273.34 o 
   4  25   7      245.88      279.16     90.24 o 
   5  25   7     2892.91     3349.46    277.66 o 
   6  25   7       76.70      191.86    105.00 o 
   7  25   7     2635.09     2839.11    224.98 o 
   8  25   7      703.35     1283.00    311.55 o 
   9  25   7     2173.16     1712.70    273.81 o 
  -9  26   7      616.34      667.71    154.50 o 
  -8  26   7        2.31       82.45    151.89 o 
  -7  26   7      665.28      537.82    135.76 o 
  -6  26   7      125.28      473.18    182.66 o 
  -5  26   7     1313.42     1040.29    217.73 o 
  -4  26   7     1356.50     1389.41    261.89 o 
  -3  26   7     1709.19     1731.58    230.10 o 
  -2  26   7     2968.89     3344.94    282.55 o 
  -1  26   7     1454.18     1156.81    157.98 o 
   0  26   7     4263.66     4735.84    364.95 o 
   1  26   7      938.47      743.71    159.08 o 
   2  26   7     7013.67     6677.81    411.52 o 
   3  26   7     1594.13     1180.74    216.98 o 
   4  26   7     5734.95     6377.34    387.90 o 
   5  26   7      591.84      500.12    124.66 o 
   6  26   7     3462.70     3375.58    249.29 o 
   7  26   7      128.29      138.23    131.96 o 
   8  26   7     2379.36     2164.09    315.10 o 
  -8  27   7      220.26      390.24    232.98 o 
  -7  27   7      178.02      404.97    144.86 o 
  -6  27   7     1737.74     1604.90    317.46 o 
  -5  27   7      172.98      278.06    126.47 o 
  -4  27   7     1290.73     1612.07    438.77 o 
  -3  27   7      509.20      511.63     74.63 o 
  -2  27   7      601.15      565.83    112.57 o 
  -1  27   7     1258.34     1425.95    265.44 o 
   0  27   7      180.28      404.16    209.02 o 
   1  27   7     3027.02     2458.56    253.11 o 
   2  27   7       64.91      -52.16    280.91 o 
   3  27   7     1526.37     1121.08    241.28 o 
   4  27   7      168.89      433.01    123.25 o 
   5  27   7      799.10      757.46    136.12 o 
   6  27   7      999.56      722.95    135.91 o 
   7  27   7      214.48      248.46    155.11 o 
  -7  28   7     5280.60     6158.52    488.02 o 
  -6  28   7      516.83      717.71    138.94 o 
  -5  28   7     4783.25     5529.86    442.43 o 
  -4  28   7       18.36      168.21    125.47 o 
  -3  28   7     7586.89     7218.84    406.77 o 
  -2  28   7       36.89      138.92    140.66 o 
  -1  28   7     2021.39     1708.45    194.27 o 
   0  28   7       34.97        2.71    120.58 o 
   1  28   7     1677.54     1339.38    322.15 o 
   2  28   7      372.39      555.24    108.77 o 
   3  28   7       67.40      324.26    159.12 o 
   4  28   7       89.85      177.45    126.06 o 
   5  28   7      360.88      382.12    136.70 o 
   6  28   7      807.60      548.56    170.12 o 
  -5  29   7      698.76      679.40    474.68 o 
  -4  29   7      139.06      180.50    116.91 o 
  -3  29   7     3146.79     3054.02    308.04 o 
  -2  29   7      105.27      257.34     90.94 o 
  -1  29   7     5244.63     5931.22    487.26 o 
   0  29   7       62.02      406.15    123.65 o 
   1  29   7     6139.25     5784.69    380.48 o 
   2  29   7      952.99      846.79    157.33 o 
   3  29   7     7181.08     7037.65    368.46 o 
   4  29   7     1617.35     1197.45    201.40 o 
   5  29   7     4100.73     3359.21    312.03 o 
  -4  30   7      170.20      446.54    177.51 o 
  -3  30   7     1115.11     1052.46    235.86 o 
  -2  30   7      915.56     1212.13    207.40 o 
  -1  30   7      563.85      424.93    340.30 o 
   0  30   7     3937.41     4450.87    396.94 o 
   1  30   7       67.13      174.96    134.23 o 
   2  30   7     2929.50     3022.39    363.49 o 
   3  30   7       34.40      338.52    174.05 o 
   4  30   7     2644.83     2730.05    389.38 o 
 -15   0   8     5743.77     4445.99    758.37 o 
 -14   0   8      532.05      584.29    140.22 o 
 -13   0   8    15861.69    17767.65    945.16 o 
 -12   0   8      197.64      344.51     94.75 o 
 -11   0   8    18641.96    20430.75    869.53 o 
 -10   0   8     7824.11     7730.14    534.18 o 
  -9   0   8    50316.63    53266.25   2788.12 o 
  -8   0   8    19170.45    20016.96    824.66 o 
  -7   0   8    17831.21    18622.28   1153.38 o 
  -6   0   8    31803.72    30832.47    962.80 o 
  -5   0   8    15021.33    15593.23    533.13 o 
  -4   0   8    33264.21    34062.32    816.83 o 
  -3   0   8      547.13     1036.76    218.71 o 
  -2   0   8    36013.09    38238.34   1687.04 o 
  -1   0   8      168.67      397.30    184.61 o 
   0   0   8    13132.07    14451.76    832.64 o 
   1   0   8    26700.80    26274.48    764.15 o 
   2   0   8      263.48      815.95    165.95 o 
   3   0   8    12757.46    12005.60    509.34 o 
   4   0   8    22506.45    23652.56    740.60 o 
   5   0   8    10145.56     9276.69    369.89 o 
   6   0   8    28415.07    28509.97    787.59 o 
   7   0   8     6954.27     7706.07    400.27 o 
   8   0   8    62582.81    64812.06   3204.40 o 
   9   0   8      119.82      195.37    109.98 o 
  10   0   8    40112.23    42811.75   2145.71 o 
  11   0   8     2950.08     2814.75    220.01 o 
  12   0   8    14850.93    13142.35   1943.44 o 
  13   0   8    12134.05    10661.00   8508.79 o 
  14   0   8     6625.48     7393.69    965.10 o 
  15   0   8     4260.89     4053.50    778.91 o 
 -15   1   8     3077.97     3067.58    463.03 o 
 -14   1   8     2139.10     2056.50    352.44 o 
 -13   1   8      197.29      478.82     74.25 o 
 -12   1   8     7563.74     7425.34    352.04 o 
 -11   1   8      338.47      380.12    112.05 o 
 -10   1   8     8166.85     8016.53    307.34 o 
  -9   1   8     4848.85     5156.27    423.51 o 
  -8   1   8     7176.56     7533.42    841.81 o 
  -7   1   8    28277.37    31295.49    916.66 o 
  -6   1   8      973.56     1667.98    255.27 o 
  -5   1   8    35613.55    36390.58    695.98 o 
  -4   1   8    20719.62    21872.95    457.98 o 
  -3   1   8    32876.52    34560.36    580.19 o 
  -2   1   8    40178.30    43740.51    681.78 o 
  -1   1   8    26249.81    26429.15    490.53 o 
   0   1   8    96707.50    97171.73   1881.21 o 
   1   1   8     6648.30     7789.40    254.12 o 
   2   1   8    61692.40    62496.45    808.61 o 
   3   1   8     9256.71     9612.27    276.33 o 
   4   1   8    52570.97    54202.92    819.08 o 
   5   1   8    17800.13    16545.52    479.53 o 
   6   1   8     7407.72     8338.93    250.69 o 
   7   1   8    23339.26    24347.06    496.05 o 
   8   1   8     6263.21     6318.39    276.79 o 
   9   1   8    17097.73    16327.84    353.38 o 
  10   1   8     1605.09     1516.34    148.30 o 
  11   1   8     8213.77     8166.75    401.16 o 
  12   1   8     5000.92     4311.46    323.68 o 
  13   1   8       51.92      126.18    202.55 o 
  14   1   8     8242.77     8390.67    719.09 o 
  15   1   8       49.33      574.81    204.74 o 
 -15   2   8     1636.66     1772.81    334.40 o 
 -14   2   8     1351.57     1810.76    281.73 o 
 -13   2   8     5096.77     5730.45    385.12 o 
 -12   2   8        2.08      191.66     64.51 o 
 -11   2   8     8257.68     8231.54    354.67 o 
 -10   2   8     1056.78     1001.30    153.39 o 
  -9   2   8    12847.53    12425.55    473.86 o 
  -8   2   8     6596.95     5801.24    432.59 o 
  -7   2   8     1240.22     2095.80    198.84 o 
  -6   2   8    31472.00    31859.91    751.96 o 
  -5   2   8     7933.42     7874.98    294.95 o 
  -4   2   8    23911.67    25039.28    563.81 o 
  -3   2   8    24459.28    25300.39    518.15 o 
  -2   2   8    36044.65    37831.72    630.11 o 
  -1   2   8    49440.69    50472.66    695.12 o 
   0   2   8    20667.11    21668.65    476.12 o 
   1   2   8    78835.71    80087.99   1000.60 o 
   2   2   8     1165.67     2036.61    135.80 o 
   3   2   8    48759.40    47301.23    732.07 o 
   4   2   8     8402.87     8201.64    243.55 o 
   5   2   8    21288.39    19608.19    395.59 o 
   6   2   8    17357.71    16418.77    388.50 o 
   7   2   8     7146.84     7945.83    285.45 o 
   8   2   8    18851.06    19150.44    444.25 o 
   9   2   8      560.22      923.41    222.23 o 
  10   2   8    15687.80    16258.12    526.87 o 
  11   2   8     4234.99     3763.20    213.65 o 
  12   2   8     1867.76     1777.86    196.92 o 
  13   2   8     5955.02     6809.64   1169.32 o 
  14   2   8       24.46      -35.68    200.63 o 
  15   2   8     5328.38     5791.72    656.96 o 
 -15   3   8       27.36      238.76    178.77 o 
 -14   3   8    12448.19    13924.67    918.06 o 
 -13   3   8      918.68      497.50    159.54 o 
 -12   3   8    16112.38    17192.09    675.94 o 
 -11   3   8     2487.97     2375.48    165.83 o 
 -10   3   8    38522.18    42053.88   1375.09 o 
  -9   3   8    12210.67    12290.47    498.28 o 
  -8   3   8    23819.99    24215.49   1076.12 o 
  -7   3   8    16298.17    17767.34    615.61 o 
  -6   3   8     8384.29     8754.93    349.76 o 
  -5   3   8    28703.78    29630.76    719.09 o 
  -4   3   8       90.75      514.63     93.07 o 
  -3   3   8    23407.69    22739.60    580.14 o 
  -2   3   8     7606.57     7703.88    251.90 o 
  -1   3   8    21688.28    22839.18    529.05 o 
   0   3   8     9272.68     9832.28    269.04 o 
   1   3   8       63.89      790.66    114.99 o 
   2   3   8    25041.51    24827.29    505.71 o 
   3   3   8    17867.58    18411.10    432.65 o 
   4   3   8      584.45      729.50    110.26 o 
   5   3   8    36531.22    39066.06    654.95 o 
   6   3   8     2405.88     2822.25    154.76 o 
   7   3   8    57378.35    59813.55   1026.04 o 
   8   3   8        4.19      272.89     94.86 o 
   9   3   8    54453.65    59019.55   1482.42 o 
  10   3   8     1811.59     1843.04    156.28 o 
  11   3   8    25532.26    26644.91    739.19 o 
  12   3   8     9169.49     8990.74    462.72 o 
  13   3   8    11130.03    12746.44    829.19 o 
  14   3   8     5573.84     6320.47    556.99 o 
  15   3   8     2439.70     2448.16    451.82 o 
 -15   4   8     1177.31     1075.59    192.82 o 
 -14   4   8     2289.64     2652.86    354.17 o 
 -13   4   8     1655.37     1557.22    198.41 o 
 -12   4   8      514.89      364.98    119.36 o 
 -11   4   8     6995.03     7253.27    416.88 o 
 -10   4   8     1473.90     1233.37    132.59 o 
  -9   4   8     2271.46     2824.83    162.31 o 
  -8   4   8    17127.26    19127.23   1190.56 o 
  -7   4   8     1410.50     2366.73    290.49 o 
  -6   4   8    24582.60    25018.28    625.37 o 
  -5   4   8    15717.09    15530.31    462.13 o 
  -4   4   8    24530.05    26618.68    477.24 o 
  -3   4   8    17835.66    18826.49    408.47 o 
  -2   4   8    16808.80    17242.11    379.50 o 
  -1   4   8    72790.11    78006.46    978.55 o 
   0   4   8     7644.71     8000.58    238.55 o 
   1   4   8    57061.87    60951.62    797.04 o 
   2   4   8     2184.84     2997.47    159.44 o 
   3   4   8    55286.31    54506.52    814.36 o 
   4   4   8    17642.08    17010.07    365.35 o 
   5   4   8    20706.92    22345.11    422.18 o 
   6   4   8    26441.35    26020.36    550.04 o 
   7   4   8     6184.73     6291.94    237.39 o 
   8   4   8    12420.54    11448.81    383.21 o 
   9   4   8      144.71      344.03    127.59 o 
  10   4   8     6943.37     6524.75    266.96 o 
  11   4   8     6497.01     6074.45    395.29 o 
  12   4   8      738.36      918.17    164.44 o 
  13   4   8     4446.35     4360.60    501.13 o 
  14   4   8      704.62      726.63    138.85 o 
  15   4   8     7718.37     7049.73    618.27 o 
 -15   5   8     1494.13     1374.12    268.10 o 
 -14   5   8     2257.75     2021.91    254.06 o 
 -13   5   8      195.42      332.90    175.24 o 
 -12   5   8     2496.59     2601.24    274.34 o 
 -11   5   8      850.36      916.71    116.00 o 
 -10   5   8     2751.54     2624.80    181.80 o 
  -9   5   8     6491.11     6685.98    287.18 o 
  -8   5   8     2413.04     2141.30    215.66 o 
  -7   5   8    26070.77    27527.80    719.27 o 
  -6   5   8      785.53     1370.47    192.78 o 
  -5   5   8    29371.82    29694.48    656.08 o 
  -4   5   8    11729.48    12293.72    343.40 o 
  -3   5   8    19211.15    19666.05    414.57 o 
  -2   5   8    30845.97    30802.12    696.74 o 
  -1   5   8    14088.87    15475.41    356.10 o 
   0   5   8    36877.71    37136.92    551.88 o 
   1   5   8      159.97      480.89     85.47 o 
   2   5   8    71866.94    72283.73   1292.48 o 
   3   5   8      645.08      616.98    116.17 o 
   4   5   8    26498.29    26686.95    489.97 o 
   5   5   8    10596.92    10310.32    294.70 o 
   6   5   8    17607.39    17859.30    414.26 o 
   7   5   8     3102.23     3119.76    172.12 o 
   8   5   8      463.35      679.45    101.93 o 
   9   5   8     9843.64     9764.38    375.07 o 
  10   5   8      215.05      275.29     73.24 o 
  11   5   8     1013.72      888.06    142.66 o 
  12   5   8     7478.88     7765.56    373.92 o 
  13   5   8      198.37      218.78    120.94 o 
  14   5   8     4025.30     3514.12    457.77 o 
  15   5   8      385.50      592.38    241.53 o 
 -15   6   8     7230.31     7180.57    443.07 o 
 -14   6   8      499.42      441.32    140.99 o 
 -13   6   8    12476.32    12263.79    607.52 o 
 -12   6   8     2387.28     1969.56    321.89 o 
 -11   6   8    21662.97    22341.89    889.05 o 
 -10   6   8     6938.98     6482.78    281.06 o 
  -9   6   8    17114.19    18766.88    650.89 o 
  -8   6   8    24164.32    22508.79    514.95 o 
  -7   6   8     9690.16     9766.93    512.82 o 
  -6   6   8    14782.44    15732.58    515.24 o 
  -5   6   8      554.44      500.77     91.01 o 
  -4   6   8    29511.38    28150.30    616.85 o 
  -3   6   8     3110.44     3913.61    162.78 o 
  -2   6   8     4257.99     4049.63    172.67 o 
  -1   6   8    10328.77    11181.99    289.72 o 
   0   6   8       42.39      407.80    136.13 o 
   1   6   8    12973.81    12593.71    313.20 o 
   2   6   8    17037.29    18999.73    399.57 o 
   3   6   8     5047.75     5714.92    187.52 o 
   4   6   8    41099.23    41750.16    694.10 o 
   5   6   8      178.45      341.13     62.86 o 
   6   6   8    46318.63    46135.88   1154.39 o 
   7   6   8      917.20     1077.47    105.70 o 
   8   6   8    53511.33    55835.31   1085.42 o 
   9   6   8     8380.00     8161.92    328.37 o 
  10   6   8    26364.98    25482.48    916.73 o 
  11   6   8     6417.99     6227.20    433.19 o 
  12   6   8    10953.66    10616.54    607.92 o 
  13   6   8     7184.46     6332.73    508.68 o 
  14   6   8     3147.12     3013.93    419.86 o 
  15   6   8     2330.90     2398.89    439.02 o 
 -15   7   8      976.37      821.15    183.84 o 
 -14   7   8      891.46     1153.75    190.81 o 
 -13   7   8      223.30      206.81    109.14 o 
 -12   7   8     3463.35     3119.37    434.21 o 
 -11   7   8     1035.16      623.99    102.19 o 
 -10   7   8     1075.12     1060.55    135.74 o 
  -9   7   8     1634.81     1822.21    170.38 o 
  -8   7   8      196.41      270.78     79.94 o 
  -7   7   8    11985.87    11353.90    517.74 o 
  -6   7   8     6793.55     6874.20    341.71 o 
  -5   7   8    12192.19    12467.82    299.78 o 
  -4   7   8    18932.29    19433.60    433.27 o 
  -3   7   8    13876.41    14557.93    345.15 o 
  -2   7   8    36577.81    38832.56    626.99 o 
  -1   7   8     4313.33     5147.95    185.68 o 
   0   7   8    56166.41    57709.10    858.00 o 
   1   7   8      792.68     1264.92    132.46 o 
   2   7   8    23113.01    22897.60    553.81 o 
   3   7   8     1513.35     1534.96    100.60 o 
   4   7   8    19977.41    21444.46    587.51 o 
   5   7   8    11968.05    11779.60    303.33 o 
   6   7   8     3845.39     3877.36    229.73 o 
   7   7   8     8299.09     8195.54    291.22 o 
   8   7   8      135.76      366.73     80.50 o 
   9   7   8     6218.77     5525.66    245.13 o 
  10   7   8      655.25      489.93    110.91 o 
  11   7   8     1209.64     1148.23    197.67 o 
  12   7   8     2293.85     2288.79    314.18 o 
  13   7   8      152.03      303.07    180.34 o 
  14   7   8     2587.77     3037.99    444.41 o 
 -15   8   8      357.26      427.57    141.36 o 
 -14   8   8      387.37      359.73    118.29 o 
 -13   8   8     1561.18      726.77    593.58 o 
 -12   8   8      168.02      237.54    188.32 o 
 -11   8   8       86.14      144.65    168.28 o 
 -10   8   8     2602.53     2387.08    176.39 o 
  -9   8   8       62.27      155.39     58.76 o 
  -8   8   8     4013.17     4186.60    195.16 o 
  -7   8   8     2379.60     2695.42    254.50 o 
  -6   8   8    18676.19    18638.64    714.03 o 
  -5   8   8     6439.98     6971.06    279.35 o 
  -4   8   8    15565.04    15217.18    356.16 o 
  -3   8   8    24517.34    22807.74    448.15 o 
  -2   8   8     8434.22     7159.97    211.95 o 
  -1   8   8    25715.09    23703.66    494.53 o 
   0   8   8      664.19      763.60    100.68 o 
   1   8   8    35839.16    36782.82    693.82 o 
   2   8   8      583.26     1187.34    125.33 o 
   3   8   8    22729.44    22455.05    433.29 o 
   4   8   8     2209.82     2805.50    134.41 o 
   5   8   8     8122.37     7855.38    293.73 o 
   6   8   8     4897.51     4908.87    206.19 o 
   7   8   8      248.45      594.25     83.67 o 
   8   8   8     3857.99     4246.76    294.12 o 
   9   8   8      739.35      459.37    129.57 o 
  10   8   8     1636.71     1978.11    194.65 o 
  11   8   8     1784.29     1783.20    316.48 o 
  12   8   8       34.04      135.39    138.07 o 
  13   8   8     3497.94     3991.78    444.53 o 
  14   8   8       12.82      287.97    228.50 o 
 -14   9   8     4716.32     3888.10    349.16 o 
 -13   9   8     1232.91     1231.07    216.19 o 
 -12   9   8     8496.22     9122.87    555.32 o 
 -11   9   8     3195.08     3881.40    489.61 o 
 -10   9   8    10803.60    10058.20    661.81 o 
  -9   9   8    15505.86    14393.09    704.49 o 
  -8   9   8     4774.86     4921.78    253.25 o 
  -7   9   8    13452.57    12148.49    594.14 o 
  -6   9   8     8829.96     9449.19    414.79 o 
  -5   9   8    10408.29    10802.57    372.11 o 
  -4   9   8      533.68      801.47    134.28 o 
  -3   9   8     3355.20     3630.52    164.94 o 
  -2   9   8      151.49      425.77     88.89 o 
  -1   9   8     6689.89     6866.22    259.88 o 
   0   9   8     5071.08     5282.81    215.63 o 
   1   9   8    14676.66    15257.54    383.71 o 
   2   9   8     2741.56     2865.73    146.68 o 
   3   9   8    41207.76    42117.38    704.34 o 
   4   9   8     1694.38     1778.88    163.34 o 
   5   9   8    19745.66    19808.93    525.90 o 
   6   9   8     1211.17     1376.53    125.38 o 
   7   9   8    36643.85    35430.80    737.87 o 
   8   9   8     3706.93     3532.82    189.10 o 
   9   9   8     9840.07     9500.79    379.23 o 
  10   9   8    11527.06    10747.23    548.14 o 
  11   9   8    10114.02     9778.96    511.14 o 
  12   9   8     3487.67     3424.09    292.83 o 
  13   9   8     3679.04     3386.19    304.85 o 
  14   9   8     3062.33     2704.45    444.25 o 
 -14  10   8      620.42      581.60    116.96 o 
 -13  10   8      435.97      568.21     99.28 o 
 -12  10   8       30.01      274.33    130.88 o 
 -11  10   8        1.56      322.50    133.80 o 
 -10  10   8     1077.72      668.71    195.70 o 
  -9  10   8        8.98       70.49    143.96 o 
  -8  10   8     1625.47     1923.14    210.54 o 
  -7  10   8      798.06      855.88    119.03 o 
  -6  10   8     8008.56     7431.42    354.47 o 
  -5  10   8      984.82      840.25    125.66 o 
  -4  10   8     1289.25     1108.90    103.70 o 
  -3  10   8     9950.31     8962.85    322.51 o 
  -2  10   8     4115.52     4284.29    184.35 o 
  -1  10   8    16046.62    16054.10    412.74 o 
   0  10   8      324.13      530.12     72.09 o 
   1  10   8    17303.09    16591.93    378.71 o 
   2  10   8        1.33      173.93     81.12 o 
   3  10   8    14429.51    14467.53    332.67 o 
   4  10   8     1021.37     1019.98     93.16 o 
   5  10   8    11469.23    11898.06    344.24 o 
   6  10   8     2205.62     2077.36    169.99 o 
   7  10   8     1225.35     1274.43    137.59 o 
   8  10   8       18.15      205.38     73.40 o 
   9  10   8       24.74      147.52     91.90 o 
  10  10   8      179.30      203.72    121.46 o 
  11  10   8      413.35      626.93    117.47 o 
  12  10   8       92.02      370.58    104.24 o 
  13  10   8      747.25      392.93    142.87 o 
  14  10   8       49.30      254.51    257.00 o 
 -14  11   8       23.94      247.67    110.89 o 
 -13  11   8      649.53      681.66    162.49 o 
 -12  11   8       20.97      339.85    176.65 o 
 -11  11   8       18.47      200.89    190.84 o 
 -10  11   8      251.52      297.03    105.89 o 
  -9  11   8      587.72      340.38    107.31 o 
  -8  11   8     1529.21     1505.80    240.22 o 
  -7  11   8     2054.45     1550.14    225.74 o 
  -6  11   8     2649.35     2458.87    187.61 o 
  -5  11   8     4226.02     4236.18    191.45 o 
  -4  11   8    12149.12    11873.04    343.32 o 
  -3  11   8     6908.57     6534.54    233.05 o 
  -2  11   8    14252.33    13854.79    329.35 o 
  -1  11   8      782.06      668.39     78.45 o 
   0  11   8    10146.65     9095.16    288.65 o 
   1  11   8       13.43      396.76     70.30 o 
   2  11   8     7101.75     6611.49    230.02 o 
   3  11   8       35.35      125.74     97.76 o 
   4  11   8     4824.25     4497.11    190.32 o 
   5  11   8     1354.87     1016.83    108.10 o 
   6  11   8      533.11      617.76     79.51 o 
   7  11   8     1735.83     2019.90    152.27 o 
   8  11   8      273.76      297.58    104.16 o 
   9  11   8       21.78      126.63    167.07 o 
  10  11   8      590.09      620.12    143.88 o 
  11  11   8       46.21      159.48    101.07 o 
  12  11   8       78.05      155.50    367.42 o 
  13  11   8       46.27      381.26    215.14 o 
  14  11   8      358.72       16.57    493.27 o 
 -14  12   8      194.27      269.24    119.04 o 
 -13  12   8     1946.69     1885.28    308.12 o 
 -12  12   8      730.68      716.94    167.38 o 
 -11  12   8     4525.88     4299.43    434.54 o 
 -10  12   8     1133.65      509.98    153.47 o 
  -9  12   8     1053.03     1291.73    181.22 o 
  -8  12   8     2259.75     2524.47    247.93 o 
  -7  12   8     2750.86     2350.77    193.76 o 
  -6  12   8      586.09      670.25    185.45 o 
  -5  12   8     5081.74     4634.92    208.63 o 
  -4  12   8     4323.23     4285.45    222.00 o 
  -3  12   8     2281.36     1633.59    132.84 o 
  -2  12   8      135.05      358.88     64.14 o 
  -1  12   8      492.91      378.03     59.40 o 
   0  12   8     1150.09     1177.93     97.12 o 
   1  12   8     1042.91     1125.52    167.83 o 
   2  12   8     3520.81     3246.54    184.10 o 
   3  12   8      973.79      648.05     90.70 o 
   4  12   8     4294.89     4370.80    232.59 o 
   5  12   8      680.80      553.55     93.12 o 
   6  12   8     5497.29     5694.03    218.82 o 
   7  12   8     3060.41     3015.03    154.10 o 
   8  12   8     7667.79     7805.29    290.55 o 
   9  12   8     4122.50     3922.08    256.98 o 
  10  12   8     3734.79     3730.22    447.28 o 
  11  12   8     1130.04     1068.77    265.30 o 
  12  12   8     6603.95     6525.60    461.59 o 
  13  12   8      101.31      189.95    133.67 o 
  14  12   8     2471.80     2421.73    415.57 o 
 -14  13   8      318.95      453.42    135.05 o 
 -13  13   8     1542.69      987.65    301.42 o 
 -12  13   8      427.00      447.61    127.77 o 
 -11  13   8        6.63      293.53    129.68 o 
 -10  13   8     1870.80     1668.83    264.52 o 
  -9  13   8       41.74      197.34    120.82 o 
  -8  13   8      505.46      897.75    249.97 o 
  -7  13   8       31.32      -22.47    285.78 o 
  -6  13   8      899.21      582.73    129.85 o 
  -5  13   8     1222.10     1077.07    134.13 o 
  -4  13   8      126.66      424.78    105.80 o 
  -3  13   8        9.78      139.89    107.57 o 
  -2  13   8     1867.43     1576.43    140.85 o 
  -1  13   8        0.34      312.75     67.88 o 
   0  13   8     2039.68     1702.43    136.84 o 
   1  13   8      947.12     1000.21    109.10 o 
   2  13   8     1928.22     1769.94    135.10 o 
   3  13   8     3743.54     3364.57    177.31 o 
   4  13   8     4906.06     4307.07    173.27 o 
   5  13   8      201.84      344.26     88.33 o 
   6  13   8     2039.36     1655.04    136.46 o 
   7  13   8     2340.48     1895.58    172.45 o 
   8  13   8      148.50      248.96    110.16 o 
   9  13   8      781.53      936.37    126.33 o 
  10  13   8       22.60      277.00    124.90 o 
  11  13   8     1111.47      664.08    121.48 o 
  12  13   8       42.94      226.99    105.49 o 
  13  13   8       52.92      261.95    191.21 o 
 -13  14   8     1540.64     1346.01    255.00 o 
 -12  14   8      591.13      483.12    228.14 o 
 -11  14   8      961.55      492.52    169.48 o 
 -10  14   8       89.57      312.68    198.57 o 
  -9  14   8     3475.30     3692.06    408.56 o 
  -8  14   8       16.60      157.45    116.97 o 
  -7  14   8      261.09      313.04    184.88 o 
  -6  14   8      531.01      336.70    144.42 o 
  -5  14   8       22.90      166.86    201.80 o 
  -4  14   8      249.21      250.76     66.74 o 
  -3  14   8      212.12      294.65    102.90 o 
  -2  14   8     1569.73     1754.08    202.76 o 
  -1  14   8     1290.01     1576.66    154.13 o 
   0  14   8      976.74     1036.91    122.94 o 
   1  14   8      382.17      519.88     89.05 o 
   2  14   8      594.16      654.61     87.03 o 
   3  14   8     3460.61     3420.31    211.18 o 
   4  14   8     1405.54     1477.64    109.31 o 
   5  14   8     2812.54     2737.85    163.66 o 
   6  14   8     1114.44      906.13    127.44 o 
   7  14   8       11.28       31.73     79.09 o 
   8  14   8      973.32     1064.49    161.55 o 
   9  14   8       60.55      410.82    126.93 o 
  10  14   8     5137.59     5236.29    450.10 o 
  11  14   8      175.26      478.10    116.96 o 
  12  14   8      484.04      401.41    161.60 o 
  13  14   8       59.41      301.95    107.25 o 
 -13  15   8      163.51      232.75     99.49 o 
 -12  15   8      189.97      353.01    135.66 o 
 -11  15   8        9.93      323.15    158.37 o 
 -10  15   8      501.23      450.94    152.62 o 
  -9  15   8       53.03      621.88    259.86 o 
  -8  15   8      301.82      578.64    158.85 o 
  -7  15   8     2339.96     2157.12    314.45 o 
  -6  15   8     5700.69     5469.95    276.11 o 
  -5  15   8      504.98      770.24    118.13 o 
  -4  15   8    17442.96    17161.20    565.71 o 
  -3  15   8     1204.95      980.59    125.12 o 
  -2  15   8    10370.73     9553.78    334.10 o 
  -1  15   8     1647.42     1652.17    144.05 o 
   0  15   8    18307.92    17602.57    467.09 o 
   1  15   8      506.11      286.86     80.91 o 
   2  15   8     8236.07     8064.13    299.28 o 
   3  15   8       14.93      206.44     91.16 o 
   4  15   8     5207.50     4897.01    251.74 o 
   5  15   8       27.64      146.57     72.76 o 
   6  15   8      456.11      657.59    103.66 o 
   7  15   8      325.87      195.88     60.63 o 
   8  15   8     1242.91     1008.20    132.52 o 
   9  15   8      526.55      509.02     88.68 o 
  10  15   8       14.70      422.94    321.90 o 
  11  15   8     1825.62     2126.32    448.44 o 
  12  15   8      764.97     1098.57    226.18 o 
  13  15   8     3035.43     2882.08    342.05 o 
 -13  16   8      921.53      664.37    143.60 o 
 -12  16   8      797.67      546.11    174.00 o 
 -11  16   8     2507.06     2007.48    292.15 o 
 -10  16   8     1379.39     1385.35    386.17 o 
  -9  16   8     3067.18     3111.90    419.13 o 
  -8  16   8     3077.67     3139.09    476.09 o 
  -7  16   8     1956.01     1865.65    248.79 o 
  -6  16   8      834.04      597.29    128.00 o 
  -5  16   8      368.86      375.50     92.82 o 
  -4  16   8     1878.35     2222.77    160.59 o 
  -3  16   8       28.35      198.25     87.58 o 
  -2  16   8       55.33      328.37     99.38 o 
  -1  16   8       24.90      148.09    113.58 o 
   0  16   8      493.45      606.40     79.88 o 
   1  16   8     1646.31     1721.70    142.95 o 
   2  16   8     3077.45     2967.66    196.98 o 
   3  16   8      270.28      298.08     78.22 o 
   4  16   8     4685.70     4656.72    248.61 o 
   5  16   8       46.56      147.60     78.01 o 
   6  16   8     3692.92     3554.73    219.52 o 
   7  16   8      302.48      503.02     83.29 o 
   8  16   8     5702.34     6387.12    321.15 o 
   9  16   8       30.37      200.74    123.14 o 
  10  16   8     2710.83     2624.70    318.72 o 
  11  16   8      949.77      597.55    134.71 o 
  12  16   8     1592.04     1394.70    264.48 o 
 -12  17   8     3727.12     3260.80    359.46 o 
 -11  17   8     1371.50     1450.95    297.39 o 
 -10  17   8     4695.57     4865.06    599.86 o 
  -9  17   8     1185.45     1104.36    288.63 o 
  -8  17   8     3769.45     4250.54    426.64 o 
  -7  17   8     5002.44     3487.27    906.45 o 
  -6  17   8      234.70      270.79    142.75 o 
  -5  17   8     3362.35     3356.12    193.23 o 
  -4  17   8       15.17      150.24     79.05 o 
  -3  17   8      845.26      585.10     84.22 o 
  -2  17   8     1037.59      800.14    137.88 o 
  -1  17   8      640.50      929.07    116.51 o 
   0  17   8     1678.92     1711.77    169.98 o 
   1  17   8     1672.24     1533.47    165.68 o 
   2  17   8     2384.90     2236.13    164.74 o 
   3  17   8     5934.26     5649.77    270.78 o 
   4  17   8      217.58      405.18     82.40 o 
   5  17   8    11110.92    11685.69    495.72 o 
   6  17   8      310.96      329.75     81.10 o 
   7  17   8     5837.73     6030.85    347.77 o 
   8  17   8       54.51      123.66     58.81 o 
   9  17   8    11538.85    12566.78    643.47 o 
  10  17   8      182.14      284.30    154.05 o 
  11  17   8     3064.48     2775.96    293.63 o 
  12  17   8     1987.97     2170.49    318.42 o 
 -12  18   8       10.22      139.33    117.33 o 
 -11  18   8      252.62      468.81    200.13 o 
 -10  18   8       16.62      361.09    127.71 o 
  -9  18   8      122.78      451.38    186.21 o 
  -8  18   8     2942.49     2643.68    421.93 o 
  -7  18   8      942.51      816.95    173.27 o 
  -6  18   8     4871.55     5523.02    471.34 o 
  -5  18   8    15280.71    15535.39    527.38 o 
  -4  18   8     7678.80     7064.88    292.79 o 
  -3  18   8    18400.78    18026.07    595.63 o 
  -2  18   8     7075.70     6701.43    353.13 o 
  -1  18   8    28448.24    29582.31    604.33 o 
   0  18   8     6160.98     5718.38    285.47 o 
   1  18   8    24064.66    24242.78    560.65 o 
   2  18   8      396.70      398.53     81.88 o 
   3  18   8    16030.40    15157.49    589.46 o 
   4  18   8      373.60      403.96    107.03 o 
   5  18   8     4717.44     5091.02    296.37 o 
   6  18   8      847.32      632.17    110.34 o 
   7  18   8      651.78      606.00    117.56 o 
   8  18   8     1493.43     1955.85    225.57 o 
   9  18   8      129.22      246.98    218.51 o 
  10  18   8       79.44       13.29    137.83 o 
  11  18   8     1034.44      685.71    187.21 o 
  12  18   8      206.75      -26.23    150.70 o 
 -11  19   8      688.94      706.23    133.18 o 
 -10  19   8     6978.81     6980.42    494.24 o 
  -9  19   8     3551.87     3956.60    373.43 o 
  -8  19   8     3765.53     3265.90    623.71 o 
  -7  19   8     5091.87     5168.42    582.38 o 
  -6  19   8      832.19      901.15    586.89 o 
  -5  19   8     8100.79     8154.85    359.37 o 
  -4  19   8      151.76      358.95    156.06 o 
  -3  19   8     4491.43     4939.37    304.65 o 
  -2  19   8     2327.18     2614.64    225.98 o 
  -1  19   8     2970.35     2691.79    212.06 o 
   0  19   8     2770.11     3006.82    217.93 o 
   1  19   8      431.07      613.28    116.94 o 
   2  19   8     5790.45     5969.46    260.44 o 
   3  19   8     2241.94     2027.25    183.14 o 
   4  19   8      566.08      870.43    141.32 o 
   5  19   8     7172.16     6798.59    451.47 o 
   6  19   8      835.88      594.99    104.48 o 
   7  19   8    10245.29    10184.77    404.71 o 
   8  19   8       43.20      104.59    104.29 o 
   9  19   8    10271.44    11915.87    766.74 o 
  10  19   8     1190.51     1014.15    178.06 o 
  11  19   8     5972.35     6791.84    560.24 o 
 -11  20   8     5939.16     6318.14    641.77 o 
 -10  20   8     2330.81     1626.64    482.41 o 
  -9  20   8     6274.55     6973.07    498.00 o 
  -8  20   8     5166.77     4754.26    408.55 o 
  -7  20   8     4445.62     4827.35    529.58 o 
  -6  20   8    11784.78    12754.73    700.64 o 
  -5  20   8      603.22      485.29    109.38 o 
  -4  20   8     5350.63     5022.27    311.36 o 
  -3  20   8       64.46      300.05     75.57 o 
  -2  20   8     3816.62     3555.51    230.71 o 
  -1  20   8     4240.46     4206.11    251.63 o 
   0  20   8      275.94      289.18     83.35 o 
   1  20   8     8338.68     7757.80    327.45 o 
   2  20   8     2594.28     2566.78    242.15 o 
   3  20   8     7888.38     7828.98    346.15 o 
   4  20   8    11087.39    11432.05    457.17 o 
   5  20   8     3685.62     4267.13    380.69 o 
   6  20   8    12246.81    14246.52    619.47 o 
   7  20   8      469.25      162.38    195.89 o 
   8  20   8    10270.53    10890.56    731.61 o 
   9  20   8      141.65      439.64    206.19 o 
  10  20   8     8813.74     9415.24    547.51 o 
  11  20   8     2794.68     2817.38    432.92 o 
 -10  21   8       34.02       87.15    168.65 o 
  -9  21   8     1725.78     1370.52    302.81 o 
  -8  21   8       34.46      261.50    112.90 o 
  -7  21   8     5953.76     6299.26    933.32 o 
  -6  21   8     2100.00     2261.80    436.16 o 
  -5  21   8    10457.65    11973.19    529.86 o 
  -4  21   8     9624.53     9831.57    507.23 o 
  -3  21   8    10217.11    11144.95    455.77 o 
  -2  21   8    14633.19    15312.54    599.29 o 
  -1  21   8     6372.27     6386.20    417.71 o 
   0  21   8    23888.94    24739.68    919.04 o 
   1  21   8     1973.18     2199.82    175.15 o 
   2  21   8    25506.51    26671.30    881.86 o 
   3  21   8       77.31      381.36    101.09 o 
   4  21   8    21559.93    22285.12    779.64 o 
   5  21   8       67.85      186.76     76.72 o 
   6  21   8     6352.82     7285.20    472.28 o 
   7  21   8     1782.36     1470.49    208.59 o 
   8  21   8     2557.56     2116.19    481.30 o 
   9  21   8      243.56      332.98    273.22 o 
  10  21   8      219.24      205.54    121.22 o 
 -10  22   8     2185.81     2087.31    350.09 o 
  -9  22   8     7058.19     7109.00    468.17 o 
  -8  22   8     3252.73     3551.73    451.20 o 
  -7  22   8     2064.10     1842.21    317.91 o 
  -6  22   8     8496.95     8590.70    561.60 o 
  -5  22   8     1496.06     1205.54    863.61 o 
  -4  22   8     8082.30     8651.70    405.31 o 
  -3  22   8     2334.98     2117.55    289.82 o 
  -2  22   8     5093.21     5590.24    304.70 o 
  -1  22   8     3315.27     3409.54    278.77 o 
   0  22   8     1238.49     1552.92    223.68 o 
   1  22   8     7294.92     7559.03    589.25 o 
   2  22   8      800.05      817.24    131.85 o 
   3  22   8     4496.12     5444.47    344.89 o 
   4  22   8     6475.24     7365.40    491.32 o 
   5  22   8     2644.95     2624.13    254.29 o 
   6  22   8    11046.22    11085.19    493.45 o 
   7  22   8      433.87      551.22    165.42 o 
   8  22   8    13801.56    14333.26    702.81 o 
   9  22   8      849.44      522.97    335.81 o 
  10  22   8     8551.82     8212.42    524.37 o 
  -9  23   8     2103.04     1654.22    275.83 o 
  -8  23   8     6185.43     6725.22    454.31 o 
  -7  23   8     4604.10     4913.32    457.38 o 
  -6  23   8     1601.39     1164.14    557.83 o 
  -5  23   8     7486.08     6566.61    782.92 o 
  -4  23   8       16.42      260.57     85.96 o 
  -3  23   8     7291.76     8494.63    431.71 o 
  -2  23   8     2133.65     2012.58    207.19 o 
  -1  23   8     2528.52     1929.91    247.67 o 
   0  23   8     6506.98     6014.76    358.55 o 
   1  23   8       24.30      224.22    109.80 o 
   2  23   8     3758.30     3634.38    308.01 o 
   3  23   8     2053.69     1809.93    312.51 o 
   4  23   8     5651.56     5823.00    400.23 o 
   5  23   8     6692.40     6756.20    394.02 o 
   6  23   8      571.52      498.02    333.92 o 
   7  23   8    11654.41    13768.01    576.78 o 
   8  23   8       18.20      288.38    212.85 o 
   9  23   8    10105.11    10858.54    598.37 o 
  -9  24   8       38.16       96.73    246.98 o 
  -8  24   8     2049.72     1929.39    277.88 o 
  -7  24   8      506.25      585.47    180.94 o 
  -6  24   8     6006.27     5826.10    531.12 o 
  -5  24   8     2575.76     2748.55    445.87 o 
  -4  24   8     9404.62     9627.12    550.14 o 
  -3  24   8     7431.33     8001.68    441.89 o 
  -2  24   8     5863.64     5829.02    375.16 o 
  -1  24   8    15178.59    15146.28    522.59 o 
   0  24   8     3967.39     3890.60    286.14 o 
   1  24   8    19627.25    20855.05    701.03 o 
   2  24   8      876.41      644.34    156.78 o 
   3  24   8    22842.39    23723.04   1187.23 o 
   4  24   8       75.10      161.35    133.68 o 
   5  24   8    12721.92    13621.73    555.07 o 
   6  24   8      485.65      407.52    163.01 o 
   7  24   8     3654.93     3510.48    398.03 o 
   8  24   8      893.14     1015.29    213.23 o 
  -8  25   8     3108.42     3041.86    365.18 o 
  -7  25   8     5780.07     4714.29    649.91 o 
  -6  25   8     2427.68     1215.60    406.15 o 
  -5  25   8     9565.54     8947.44    746.90 o 
  -4  25   8      397.14      395.71    181.81 o 
  -3  25   8     4741.49     5017.96    425.53 o 
  -2  25   8     1132.29     1239.40    218.94 o 
  -1  25   8      417.64      414.68    104.74 o 
   0  25   8     3422.96     3177.97    342.67 o 
   1  25   8      295.92      348.82    189.00 o 
   2  25   8     6822.38     7196.29    502.01 o 
   3  25   8     2196.44     2293.02    299.59 o 
   4  25   8     3360.76     3442.11    281.44 o 
   5  25   8     6483.60     6370.23    372.21 o 
   6  25   8     2343.77     2679.64    278.89 o 
   7  25   8     6542.01     6890.03    533.71 o 
  -7  26   8     3368.51     3240.64    392.40 o 
  -6  26   8     3512.67     3186.16    365.76 o 
  -5  26   8      413.69      459.26    130.56 o 
  -4  26   8     5531.54     5265.33    519.18 o 
  -3  26   8       73.84      150.00    122.13 o 
  -2  26   8     3015.62     2647.76    283.54 o 
  -1  26   8     2074.17     1634.10    250.51 o 
   0  26   8      285.99      229.48     93.08 o 
   1  26   8     1490.07     1071.89    149.03 o 
   2  26   8      387.01      594.32    175.23 o 
   3  26   8     3947.17     3831.21    294.10 o 
   4  26   8     1776.94     1660.85    242.70 o 
   5  26   8     1856.76     1318.29    296.19 o 
   6  26   8     6736.97     7534.66    387.72 o 
   7  26   8       86.11     -100.37    304.74 o 
  -6  27   8     1264.57     1027.31    224.29 o 
  -5  27   8     4063.67     4365.95    426.73 o 
  -4  27   8     5191.19     5866.96    544.81 o 
  -3  27   8     4360.77     4540.22    393.84 o 
  -2  27   8    10690.83    11401.16    488.40 o 
  -1  27   8     3071.83     3626.06    401.28 o 
   0  27   8    10959.46    11395.38    497.17 o 
   1  27   8      669.76      681.80    117.17 o 
   2  27   8    13383.79    14097.39    588.15 o 
   3  27   8      293.05      326.68    116.31 o 
   4  27   8     7517.35     6780.57    383.64 o 
   5  27   8      215.76      256.33    212.93 o 
  -4  28   8     3680.92     3379.22    379.50 o 
  -3  28   8      141.53      370.61    271.52 o 
  -2  28   8     1096.23      807.83    252.65 o 
  -1  28   8     1168.30      973.74    169.68 o 
   0  28   8      103.65       17.46    148.35 o 
   1  28   8     1615.19     1402.07    213.44 o 
   2  28   8      293.37      288.38    315.04 o 
   3  28   8     1270.47     1215.38    186.45 o 
   4  28   8     1500.72     1049.99    270.53 o
[truncated: 94,652 more chars]
